# Supplementary material for: Molecular epidemiological analyses reveal extensive connectivity between Echinostoma revolutum (sensu stricto) populations across Eurasia and species richness of zoonotic echinostomatids in England
Source: PLoS One. 2023 Feb 6;18(2):e0270672. doi: 10.1371/journal.pone.0270672 (PMC9901765; doi:10.1371/journal.pone.0270672)
Supplement: S1 Table — (XLSX) [file pone.0270672.s002.xlsx]

## Sheet: S1
S1 Table. Summary data for echinostomatid and snail host isolates used for generation of novel nad1 and cox1 sequences.
Echinostomatid species	Isolate	Gen Bank accession no. nad1	Snail host species	Isolate	Gen Bank accession no. cox1	Location
Echinostoma revolutum (s.s.)	Ls1	ON653218	Lymnaea stagnalis	cox1-Ls35	ON653299	Tundry Pond, Hampshire
Echinostoma revolutum (s.s.)	Ls2	ON653219	Lymnaea stagnalis	cox1-Ls36	ON653300	Tundry Pond, Hampshire
Echinostoma revolutum (s.s.)	Ls3	ON653220	Lymnaea stagnalis	cox1-Ls37	ON653301	Tundry Pond, Hampshire
Echinostoma revolutum (s.s.)	Ls4	ON653221	Lymnaea stagnalis	cox1-Ls38	ON653302	Tundry Pond, Hampshire
Echinostoma revolutum (s.s.)	Ls5	ON653222	Lymnaea stagnalis	cox1-Ls39	ON653303	Tundry Pond, Hampshire
Echinostoma revolutum (s.s.)	Ls6	ON653223	Lymnaea stagnalis	cox1-Ls40	ON653304	Tundry Pond, Hampshire
Echinostoma revolutum (s.s.)	Ls7	ON653224	Lymnaea stagnalis	cox1-Ls41	ON653305	Tundry Pond, Hampshire
Echinostoma revolutum (s.s.)	Ls8	ON653225	Lymnaea stagnalis	cox1-Ls42	ON653306	Tundry Pond, Hampshire
Echinostoma revolutum (s.s.)	Ls9	ON653226	Lymnaea stagnalis	cox1-Ls43	ON653307	Tundry Pond, Hampshire
Echinostoma revolutum (s.s.)	Ls10	ON653227	Lymnaea stagnalis	cox1-Ls44	ON653308	Tundry Pond, Hampshire
Echinostoma revolutum (s.s.)	Ls11	ON653228	Lymnaea stagnalis	cox1-Ls45	ON653309	Tundry Pond, Hampshire
Echinostoma revolutum (s.s.)	Ls12	ON653229	Lymnaea stagnalis	cox1-Ls46	ON653310	Tundry Pond, Hampshire
Echinostoma revolutum (s.s.)	Ls13	ON653230	Lymnaea stagnalis	cox1-Ls47	ON653311	Tundry Pond, Hampshire
Echinostoma revolutum (s.s.)	RA1	ON653231	Radix auricularia	cox1-Ra1	ON653312	Hill Pond, Marsh Farm Fishery, Surrey
Echinostoma revolutum (s.s.)	RA2	ON653232	Radix auricularia	cox1-Ra6	ON653313	Pen Ponds, Richmond Park, Surrey
Echinostoma revolutum (s.s.)	RA3	ON653233	Radix auricularia	cox1-Ra23	ON653314	Bury Lake, Hertfordshire
Echinostoma revolutum (s.s.)	RA4	ON653234	Radix auricularia	cox1-Ra24	ON653315	Bury Lake, Hertfordshire
Echinostoma revolutum (s.s.)	RA5	ON653235	Radix auricularia	cox1-Ra25	ON653316	Bury Lake, Hertfordshire
Echinostoma revolutum (s.s.)	RB1	ON653236	Ampullaceana balthica	cox1-Rb14	ON653317	Peg Pond, Richmond Park, Surrey
Echinostoma revolutum (s.s.)	RB2	ON653237	Ampullaceana balthica	cox1-Rb15	ON653318	Peg Pond, Richmond Park, Surrey
Echinostoma revolutum (s.s.)	RB3	ON653238	Ampullaceana balthica	cox1-Rb23	ON653319	Rams Paddock Pond, Pensthorpe Natural Park, Norfolk
Echinostoma revolutum (s.s.)	RB4	ON653239	Ampullaceana balthica	cox1-Rb24	ON653320	Rams Paddock Pond, Pensthorpe Natural Park, Norfolk
Echinostoma revolutum (s.s.)	RB5	ON653240	Ampullaceana balthica	cox1-Rb11	ON653321	Wildlife Pond, London Wetland Centre, London
Echinostoma revolutum (s.s.)	RB6	ON653241	Ampullaceana balthica	cox1-Rb51	ON653322	Tundry Pond, Hampshire
Echinostoma revolutum (s.s.)	SP1	ON653242	Stagnicola palustris	cox1-Sp1	ON653323	Wildlife Pond, London Wetland Centre, London
Echinostoma revolutum (s.s.)	SP2	ON653243	Stagnicola palustris	cox1-Sp2	ON653324	Wildlife Pond, London Wetland Centre, London
Echinoparyphium aconiatum	Ls14	ON653244	Lymnaea stagnalis	cox1-Ls48	ON653325	Tundry Pond, Hampshire
Echinoparyphium aconiatum	Ls15	ON653245	Lymnaea stagnalis	cox1-Ls49	ON653326	Tundry Pond, Hampshire
Echinoparyphium aconiatum	Ls16	ON653246	Lymnaea stagnalis	cox1-Ls50	ON653327	Tundry Pond, Hampshire
Echinoparyphium aconiatum	Ls17	ON653247	Lymnaea stagnalis	cox1-Ls51	ON653328	Tundry Pond, Hampshire
Echinoparyphium aconiatum	Ls18	ON653248	Lymnaea stagnalis	cox1-Ls52	ON653329	Tundry Pond, Hampshire
Echinoparyphium aconiatum	Ls19	ON653249	Lymnaea stagnalis	cox1-Ls53	ON653330	Tundry Pond, Hampshire
Echinoparyphium aconiatum	Ls20	ON653250	Lymnaea stagnalis	cox1-Ls54	ON653331	Tundry Pond, Hampshire
Echinoparyphium aconiatum	Ls21	ON653251	Lymnaea stagnalis	cox1-Ls55	ON653332	Tundry Pond, Hampshire
Echinoparyphium aconiatum	Ls22	ON653252	Lymnaea stagnalis	cox1-Ls56	ON653333	Tundry Pond, Hampshire
Echinoparyphium aconiatum	Ls23	ON653253	Lymnaea stagnalis	cox1-Ls57	ON653334	Tundry Pond, Hampshire
Echinoparyphium aconiatum	Ls26	ON653254	Lymnaea stagnalis	cox1-Ls21	ON653335	Sharmans Lake, Pensthorpe Natural Park, Norfolk
Echinoparyphium aconiatum	Ls27	ON653255	Lymnaea stagnalis	cox1-Ls22	ON653336	Sharmans Lake, Pensthorpe Natural Park, Norfolk
Echinoparyphium aconiatum	Ls28	ON653256	Lymnaea stagnalis	cox1-Ls23	ON653337	Sharmans Lake, Pensthorpe Natural Park, Norfolk
Echinoparyphium aconiatum	Ls29	ON653257	Lymnaea stagnalis	cox1-Ls24	ON653338	Sharmans Lake, Pensthorpe Natural Park, Norfolk
Echinoparyphium aconiatum	Ls30	ON653258	Lymnaea stagnalis	cox1-Ls25	ON653339	Sharmans Lake, Pensthorpe Natural Park, Norfolk
Echinoparyphium aconiatum	Ls31	ON653259	Lymnaea stagnalis	cox1-Ls26	ON653340	Sharmans Lake, Pensthorpe Natural Park, Norfolk
Echinoparyphium aconiatum	RA6	ON653260	Radix auricularia	cox1-Ra15	ON653341	Tundry Pond, Hampshire
Echinoparyphium aconiatum	RA7	ON653261	Radix auricularia	cox1-Ra16	ON653342	Tundry Pond, Hampshire
Echinoparyphium aconiatum	RA8	ON653262	Radix auricularia	cox1-Ra17	ON653343	Tundry Pond, Hampshire
Echinoparyphium aconiatum	RB7	ON653263	Ampullaceana balthica	cox1-Rb25	ON653344	Rams Paddock Pond, Pensthorpe Natural Park, Norfolk
Echinoparyphium aconiatum	RB8	ON653264	Ampullaceana balthica	cox1-Rb26	ON653345	Rams Paddock Pond, Pensthorpe Natural Park, Norfolk
Echinoparyphium aconiatum	RB9	ON653265	Ampullaceana balthica	cox1-Rb27	ON653346	Rams Paddock Pond, Pensthorpe Natural Park, Norfolk
Echinoparyphium recurvatum	RA9	ON653266	Radix auricularia	cox1-Ra7	ON653347	Pen Ponds, Richmond Park, Surrey
Echinoparyphium recurvatum	RA10	ON653267	Radix auricularia	cox1-Ra8	ON653348	Pen Ponds, Richmond Park, Surrey
Echinoparyphium recurvatum	RA11	ON653268	Radix auricularia	cox1-Ra9	ON653349	Pen Ponds, Richmond Park, Surrey
Echinoparyphium recurvatum	RA12	ON653269	Radix auricularia	cox1-Ra10	ON653350	Pen Ponds, Richmond Park, Surrey
Echinoparyphium recurvatum	RA13	ON653270	Radix auricularia	cox1-Ra19	ON653351	Tundry Pond, Hampshire
Echinoparyphium recurvatum	RA14	ON653271	Radix auricularia	cox1-Ra20	ON653352	Tundry Pond, Hampshire
Echinoparyphium recurvatum	RA15	ON653272	Radix auricularia	cox1-Ra2	ON653353	Hill Pond, Marsh Farm Fishery, Surrey
Echinoparyphium recurvatum	RB10	ON653273	Ampullaceana balthica	cox1-Rb1	ON653354	Queen's River, Bushy Park, Surrey
Echinoparyphium recurvatum	RB11	ON653274	Ampullaceana balthica	cox1-Rb2	ON653355	Queen's River, Bushy Park, Surrey
Echinoparyphium recurvatum	RB12	ON653275	Ampullaceana balthica	cox1-Rb3	ON653356	Queen's River, Bushy Park, Surrey
Echinoparyphium recurvatum	RB13	ON653276	Ampullaceana balthica	cox1-Rb4	ON653357	Queen's River, Bushy Park, Surrey
Echinoparyphium recurvatum	RB14	ON653277	Ampullaceana balthica	cox1-Rb5	ON653358	Queen's River, Bushy Park, Surrey
Echinoparyphium recurvatum	RB15	ON653278	Ampullaceana balthica	cox1-Rb6	ON653359	Queen's River, Bushy Park, Surrey
Echinoparyphium recurvatum	RB16	ON653279	Ampullaceana balthica	cox1-Rb7	ON653360	Queen's River, Bushy Park, Surrey
Echinoparyphium recurvatum	RB17	ON653280	Ampullaceana balthica	cox1-Rb16	ON653361	Peg Pond, Richmond Park, Surrey
Echinoparyphium recurvatum	RB18	ON653281	Ampullaceana balthica	cox1-Rb17	ON653362	Peg Pond, Richmond Park, Surrey
Echinoparyphium recurvatum	RB19	ON653282	Ampullaceana balthica	cox1-Rb18	ON653363	Peg Pond, Richmond Park, Surrey
Echinoparyphium recurvatum	RB20	ON653283	Ampullaceana balthica	cox1-Rb19	ON653364	Peg Pond, Richmond Park, Surrey
Echinoparyphium recurvatum	RB21	ON653284	Ampullaceana balthica	cox1-Rb20	ON653365	Peg Pond, Richmond Park, Surrey
Echinoparyphium recurvatum	RB22	ON653285	Ampullaceana balthica	cox1-Rb29	ON653366	Rams Paddock Pond, Pensthorpe Natural Park, Norfolk
Echinoparyphium recurvatum	RB23	ON653286	Ampullaceana balthica	cox1-Rb30	ON653367	Rams Paddock Pond, Pensthorpe Natural Park, Norfolk
Echinoparyphium recurvatum	RB24	ON653287	Ampullaceana balthica	cox1-Rb31	ON653368	Rams Paddock Pond, Pensthorpe Natural Park, Norfolk
Echinoparyphium recurvatum	RB25	ON653288	Ampullaceana balthica	cox1-Rb32	ON653369	Rams Paddock Pond, Pensthorpe Natural Park, Norfolk
Echinoparyphium recurvatum	RB26	ON653289	Ampullaceana balthica	cox1-Rb33	ON653370	Rams Paddock Pond, Pensthorpe Natural Park, Norfolk
Echinoparyphium recurvatum	RB27	ON653290	Ampullaceana balthica	cox1-Rb34	ON653371	Rams Paddock Pond, Pensthorpe Natural Park, Norfolk
Echinoparyphium recurvatum	RB28	ON653291	Ampullaceana balthica	cox1-Rb35	ON653372	Rams Paddock Pond, Pensthorpe Natural Park, Norfolk
Echinoparyphium recurvatum	RB29	ON653292	Ampullaceana balthica	cox1-Rb36	ON653373	Rams Paddock Pond, Pensthorpe Natural Park, Norfolk
Echinoparyphium recurvatum	RB30	ON653293	Ampullaceana balthica	cox1-Rb37	ON653374	Rams Paddock Pond, Pensthorpe Natural Park, Norfolk
Echinoparyphium recurvatum	RB31	ON653294	Ampullaceana balthica	cox1-Rb38	ON653375	Rams Paddock Pond, Pensthorpe Natural Park, Norfolk
Echinoparyphium recurvatum	RB32	ON653295	Ampullaceana balthica	cox1-Rb39	ON653376	Rams Paddock Pond, Pensthorpe Natural Park, Norfolk
Echinoparyphium recurvatum	RB34	ON653296	Ampullaceana balthica	cox1-Rb12	ON653377	Wildlife Pond, London Wetland Centre, London
Hypoderaeum conoideum	RA16	ON653297	Radix auricularia	cox1-Ra18	ON653378	Tundry Pond, Hampshire
Hypoderaeum conoideum	RB35	ON653298	Ampullaceana balthica	cox1-Rb28	ON653379	Rams Paddock Pond, Pensthorpe Natural Park, Norfolk
