# Supplementary material for: Molecular epidemiological analyses reveal extensive connectivity between Echinostoma revolutum (sensu stricto) populations across Eurasia and species richness of zoonotic echinostomatids in England
Source: PLoS One. 2023 Feb 6;18(2):e0270672. doi: 10.1371/journal.pone.0270672 (PMC9901765; doi:10.1371/journal.pone.0270672)
Supplement: S2 Table — (XLSX) [file pone.0270672.s003.xlsx]

## Sheet: Sheet1
S2 Table. Summary data for cox1 sequences of snails downloaded from GenBank and used in molecular analyses.
Species name on GenBank	Accepted species name according to molluscabase.org	Location	GenBank accession number
Ampullaceana dipkunensis	Ampullaceana dipkunensis	Russia	MH189854
Ampullaceana dipkunensis	Ampullaceana dipkunensis	Russia	MH189855
Ampullaceana dipkunensis	Ampullaceana dipkunensis	Russia	MH189857
Ampullaceana dipkunensis	Ampullaceana dipkunensis	Russia	MH189897
Ampullaceana dipkunensis	Ampullaceana dipkunensis	Russia	MH189898
Ampullaceana dipkunensis	Ampullaceana dipkunensis	Russia	MH189928
Ampullaceana dipkunensis	Ampullaceana dipkunensis	Russia	MH190050
Ampullaceana fontinalis	Ampullaceana fontinalis	Russia	MH189905
Ampullaceana fontinalis	Ampullaceana fontinalis	Russia	MH189906
Ampullaceana fontinalis	Ampullaceana fontinalis	Russia	MH189909
Ampullaceana fontinalis	Ampullaceana fontinalis	Tajikistan*	MH189933
Ampullaceana fontinalis	Ampullaceana fontinalis	Tajikistan*	MH189934
Ampullaceana fontinalis	Ampullaceana fontinalis	Russia	MH189955
Ampullaceana fontinalis	Ampullaceana fontinalis	Russia	MH189956
Ampullaceana fontinalis	Ampullaceana fontinalis	Russia	MH189957
Ampullaceana fontinalis	Ampullaceana fontinalis	Russia	MH190014
Ampullaceana fontinalis	Ampullaceana fontinalis	Russia	MH190051
Ampullaceana lagotis	Ampullaceana lagotis	Tajikistan	MH189968
Ampullaceana lagotis	Ampullaceana lagotis	Tajikistan	MH189969
Ampullaceana lagotis	Ampullaceana lagotis	Russia	MH189995
Ampullaceana lagotis	Ampullaceana lagotis	Russia	MH190015
Ampullaceana lagotis	Ampullaceana lagotis	Russia	MH190016
Ampullaceana lagotis	Ampullaceana lagotis	Russia	MH190019
Ampullaceana lagotis	Ampullaceana lagotis	Russia	MH190022
Ampullaceana lagotis	Ampullaceana lagotis	Russia	MH190030
Ampullaceana lagotis	Ampullaceana lagotis	Russia	MH190031
Ampullaceana lagotis	Ampullaceana lagotis	Russia	MH190032
Lymnaea diaphana	Lymnaea diaphana	Chile	JF909501
Lymnaea diaphana	Lymnaea diaphana	Chile	JN051375
Lymnaea diaphana	Lymnaea diaphana	Chile	JN051376
Lymnaea diaphana	Lymnaea diaphana	Chile	JN051377
Lymnaea diaphana	Lymnaea diaphana	Chile	JN051378
Lymnaea diaphana	Lymnaea diaphana	Chile	JN051379
Lymnaea diaphana	Lymnaea diaphana	Chile	JN051380
Lymnaea diaphana	Lymnaea diaphana	Chile	JN051381
Lymnaea diaphana	Lymnaea diaphana	Argentina	JN872456
Lymnaea diaphana	Lymnaea diaphana	Argentina	JN872457
Lymnaea humilis	Galba similis	USA	FN182197
Lymnaea humilis	Galba similis	Canada	MG421721
Lymnaea stagnalis	Lymnaea stagnalis	Germany	EU818795
Lymnaea stagnalis	Lymnaea stagnalis	Germany	FR797865
Lymnaea stagnalis	Lymnaea stagnalis	Germany	FR797866
Lymnaea stagnalis	Lymnaea stagnalis	Russia	HG932276
Lymnaea stagnalis	Lymnaea stagnalis	Russia	HG932283
Lymnaea stagnalis	Lymnaea stagnalis	Russia	HG932284
Lymnaea stagnalis	Lymnaea stagnalis	Russia	HG932306
Lymnaea stagnalis	Lymnaea stagnalis	Russia	HG932310
Lymnaea stagnalis	Lymnaea stagnalis	France	JN614411
Lymnaea stagnalis	Lymnaea stagnalis	Poland	KP070787
Lymnaea taurica	Lymnaea taurica	Russia	HG932240
Lymnaea taurica	Lymnaea taurica	Russia	HG932241
Lymnaea taurica	Lymnaea taurica	Ukraine	HG932242
Lymnaea viator	Galba viator	Chile	JN051373
Lymnaea viator	Galba viator	Chile	JN051374
Lymnaea viator	Galba viator	Argentina	KT215351
Radix alticola	Radix alticola	Tajikistan	MH189950
Radix alticola	Radix alticola	Tajikistan	MH189951
Radix alticola	Radix alticola	Tajikistan	MH189953
Radix alticola	Radix alticola	Tajikistan	MH189964
Radix alticola	Radix alticola	Tajikistan	MH189965
Radix alticola	Radix alticola	Tajikistan	MH189966
Radix alticola	Radix alticola	Tajikistan	MH189973
Radix alticola	Radix alticola	Tajikistan	MH189974
Radix alticola	Radix alticola	Tajikistan	MH189975
Radix alticola	Radix alticola	Uzbekistan	MN737036
Radix ampla	Ampullaceana ampla	Montenegro	EU818804
Radix ampla	Ampullaceana ampla	Germany	EU818836
Radix ampla	Ampullaceana ampla	Austria	EU818837
Radix ampla	Ampullaceana ampla	Germany	HG932228
Radix ampla	Ampullaceana ampla	Germany	HG932229
Radix ampla	Ampullaceana ampla	Germany	HG932230
Radix ampla	Ampullaceana ampla	Switzerland	HG932231
Radix auricularia	Radix auricularia	Germany	EU818800
Radix auricularia	Radix auricularia	France	KP242349
Radix auricularia	Radix auricularia	France	KP242350
Radix auricularia	Radix auricularia	Spain	KP242772
Radix auricularia	Radix auricularia	Spain	KP242773
Radix auricularia	Radix auricularia	UK	KT337567
Radix auricularia	Radix auricularia	UK	KT337570
Radix auricularia	Radix auricularia	UK	KT337571
Radix auricularia	Radix auricularia	Canada	MF544613
Radix balthica	Ampullaceana balthica	Germany	LT623593
Radix balthica	Ampullaceana balthica	Iceland	KM067657
Radix balthica	Ampullaceana balthica	Switzerland	KP242410
Radix balthica	Ampullaceana balthica	Switzerland	KP242411
Radix balthica	Ampullaceana balthica	Switzerland	KP242422
Radix balthica	Ampullaceana balthica	France	KP242444
Radix balthica	Ampullaceana balthica	France	KP242445
Radix balthica	Ampullaceana balthica	Germany	KP242698
Radix balthica	Ampullaceana balthica	Germany	KP242705
Radix balthica	Ampullaceana balthica	Iceland	KU525144
Radix dgebuadzei	Radix dgebuadzei	China	MN718571
Radix dgebuadzei	Radix dgebuadzei	China	MN718572
Radix euphratica	Radix euphratica	Tajikistan	MH189972
Radix euphratica	Radix euphratica	Tajikistan	MH189976
Radix euphratica	Radix euphratica	Tajikistan	MH189977
Radix euphratica	Radix euphratica	Georgia	MN718570
Radix euphratica	Radix euphratica	Uzbekistan	MN718573
Radix euphratica	Radix euphratica	Uzbekistan	MN718574
Radix euphratica	Radix euphratica	Uzbekistan	MN718575
Radix euphratica	Radix euphratica	Uzbekistan	MN718576
Radix euphratica	Radix euphratica	Russia	MN718578
Radix makhrovi	Radix makhrovi	China	MH189860
Radix makhrovi	Radix makhrovi	China	MH189861
Radix makhrovi	Radix makhrovi	China	MH189862
Radix natalensis	Radix natalensis	Malawi	EU818835
Radix natalensis	Radix natalensis	Egypt	LC015511
Radix natalensis	Radix natalensis	Egypt	LC015512
Radix natalensis	Radix natalensis	Egypt	LC015513
Radix natalensis	Radix natalensis	Egypt	LC015514
Radix natalensis	Radix natalensis	Egypt	LC015515
Radix natalensis	Radix natalensis	Egypt	LC015516
Radix natalensis	Radix natalensis	Egypt	LC015517
Radix natalensis	Radix natalensis	Egypt	LC015518
Radix natalensis	Radix natalensis	Egypt	LC015519
Radix plicatula	Radix plicatula	China	MN737033
Radix plicatula	Radix plicatula	China	MN737035
Radix relicta	Ampullaceana relicta	Albania	DQ980184
Radix relicta	Ampullaceana relicta	Macedonia	DQ980187
Radix relicta	Ampullaceana relicta	Macedonia	EU818818
Radix relicta	Ampullaceana relicta	Macedonia	EU818820
Radix relicta	Ampullaceana relicta	Macedonia	EU818821
Radix relicta	Ampullaceana relicta	Albania	EU818822
Radix relicta	Ampullaceana relicta	Macedonia	EU818830
Radix relicta	Ampullaceana relicta	Albania	EU818834
Radix relicta	Ampullaceana relicta	Macedonia	EU818838
Radix relicta	Ampullaceana relicta	Macedonia	EU818839
Radix rubiginosa	Radix rubiginosa	Thailand	GU451737
Radix rubiginosa	Radix rubiginosa	Thailand	KM067685
Radix rubiginosa	Radix rubiginosa	Singapore	KU318330
Radix rubiginosa	Radix rubiginosa	Indonesia	KY574609
Radix rubiginosa	Radix rubiginosa	Indonesia	MH189925
Radix rubiginosa	Radix rubiginosa	Indonesia	MH189926
Radix rufescens	Radix rufescens	Myanmar	MH190024
Radix rufescens	Radix rufescens	Myanmar	MH190025
Radix zazurnensis	Ampullaceana zazurnensis	Russia	JN794510
Radix zazurnensis	Ampullaceana zazurnensis	Russia	KF918623
Radix zazurnensis	Ampullaceana zazurnensis	Russia	KF918624
Radix zazurnensis	Ampullaceana zazurnensis	Russia	KF918625
Radix zazurnensis	Ampullaceana zazurnensis	Russia	KF918626
Radix zazurnensis	Ampullaceana zazurnensis	Russia	KF918627
Radix zazurnensis	Ampullaceana zazurnensis	Russia	KF918628
Radix zazurnensis	Ampullaceana zazurnensis	Russia	KF918629
Radix zazurnensis	Ampullaceana zazurnensis	Russia	KT867320
Radix zazurnensis	Ampullaceana zazurnensis	Russia	KT867322
Stagnicola corvus	Stagnicola corvus	Germany	HG932236
Stagnicola corvus	Stagnicola corvus	Germany	HG932237
Stagnicola corvus	Stagnicola corvus	Germany	HG932238
Stagnicola corvus	Stagnicola corvus	Germany	LN515538
Stagnicola corvus	Stagnicola corvus	Poland	KP070781
Stagnicola corvus	Stagnicola corvus	Poland	KP070783
Stagnicola fuscus	Stagnicola fuscus	Germany	HG932233
Stagnicola fuscus	Stagnicola fuscus	Germany	HG932234
Stagnicola fuscus	Stagnicola fuscus	Germany	HG932235
Stagnicola fuscus	Stagnicola fuscus	Germany	LN515539
Stagnicola montenegrinus	Stagnicola montenegrinus	Montenegro	LN515536
Stagnicola montenegrinus	Stagnicola montenegrinus	Bulgaria	LN515537
Stagnicola palustris	Stagnicola palustris	Sweden	JN614410
Stagnicola palustris	Stagnicola palustris	Germany	LN515541
Stagnicola palustris	Stagnicola palustris	Germany	LN515543
Stagnicola palustris	Stagnicola palustris	Germany	LN515544
Stagnicola palustris	Stagnicola palustris	Germany	LN515546
Stagnicola palustris	Stagnicola palustris	Russia	LN515548
Stagnicola turricula	Stagnicola turricula	Poland	KP070778
Stagnicola turricula	Stagnicola turricula	Poland	KP070780
*Location given as Russia in source paper
