# Supplementary material for: Molecular epidemiological analyses reveal extensive connectivity between Echinostoma revolutum (sensu stricto) populations across Eurasia and species richness of zoonotic echinostomatids in England
Source: PLoS One. 2023 Feb 6;18(2):e0270672. doi: 10.1371/journal.pone.0270672 (PMC9901765; doi:10.1371/journal.pone.0270672)
Supplement: S3 Table — (XLSX) [file pone.0270672.s004.xlsx]

## Sheet: Sheet1
S3 Table. Summary data for nad1 sequences of echinostomatids downloaded from GenBank and used in molecular analyses.
Species name in GenBank	Host name in GenBank record	Location	GenBank nad1
Artyfechinostomum malayanum	Indoplanorbis exustus	Thailand	JF412731
Artyfechinostomum malayanum	Lymnaea rubiginosa	Thailand	JF412732
Artyfechinostomum malayanum	Pomacea canaliculata	Thailand	JF412733
Artyfechinostomum malayanum	Rattus argentiventer*	Thailand	JF412734
Echinoparyphium aconiatum	Lymnaea stagnalis	Finland	AY168945
Echinoparyphium aconiatum	Lymnaea stagnalis	Finland	AY168946
Echinoparyphium aconiatum	Lymnaea stagnalis	Finland	AY168947
Echinoparyphium ellisi	Glyptophysa sp./Gallus gallus* (exp.)	Australia	AF025833
Echinoparyphium ellisi	Anas platyrhynchos*	New Zealand	KY436405
Echinoparyphium ellisi	Anas platyrhynchos*	New Zealand	KY436406
Echinoparyphium hydromyos	Hydromys chrysogaster*	Australia	AF026290
Echinoparyphium poulini	Cygnus atratus*	New Zealand	KY436401
Echinoparyphium poulini	Cygnus atratus*	New Zealand	KY436402
Echinoparyphium poulini	Cygnus atratus*	New Zealand	KY436403
Echinoparyphium poulini	Cygnus atratus*	New Zealand	KY436404
Echinoparyphium recurvatum	Lymnaea peregra	Bulgaria	AY168938
Echinoparyphium recurvatum	Lymnaea peregra	Wales, UK	AY168939
Echinoparyphium recurvatum	Lymnaea peregra	Wales, UK	AY168940
Echinoparyphium recurvatum	Lymnaea peregra	Wales, UK	AY168941
Echinoparyphium recurvatum	Lymnaea peregra	Wales, UK	AY168942
Echinoparyphium recurvatum	Lymnaea peregra	Wales, UK	AY168943
Echinoparyphium recurvatum	Lymnaea peregra	Wales, UK	AY168944
Echinostoma bolschewense	Viviparus acerosus	Slovakia	KP065608
Echinostoma bolschewense	Viviparus acerosus	Slovakia	KP065614
Echinostoma bolschewense	Viviparus acerosus	Slovakia	KP065615
Echinostoma bolschewense	Viviparus acerosus	Slovakia	KP065616
Echinostoma bolschewense	Viviparus acerosus	Slovakia	KP065617
Echinostoma bolschewense	Viviparus acerosus	Slovakia	KP065618
Echinostoma bolschewense	Viviparus acerosus	Slovakia	KP065619
Echinostoma bolschewense	Viviparus acerosus	Slovakia	KP065620
Echinostoma bolschewense	Viviparus acerosus	Slovakia	KP065621
Echinostoma bolschewense	Viviparus acerosus	Slovakia	KP065622
Echinostoma bolschewense	Viviparus acerosus	Slovakia	KP065623
Echinostoma caproni	Rattus norvegicus*	Egypt	AJ564378
Echinostoma caproni	Biomphalaria sudanica	Kenya	MK534406
Echinostoma caproni	Biomphalaria sudanica	Kenya	MK534417
Echinostoma caproni	Not stated	Madagascar	AF025837
Echinostoma caproni	Not stated	Cameroon	AF025838
Echinostoma cinetorchis	Not stated	South Korea	KU519288
Echinostoma cinetorchis	Not stated	South Korea	KU519289
Echinostoma cinetorchis	Not stated	South Korea	KU519290
Echinostoma cinetorchis	Not stated	South Korea	KU519291
Echinostoma cinetorchis	Not stated	South Korea	KU519292
Echinostoma miyagawai1	Mesocricetus auratus* (exp.)	Spain	AJ564379
Echinostoma miyagawai	Anas platyrhynchos*	Poland	KP065624
Echinostoma nasincovae	Planorbarius corneus	Slovakia	KP065660
Echinostoma novaezealandense	Cygnus atratus*	New Zealand	KY436397
Echinostoma novaezealandense	Anas platyrhynchos*	New Zealand	KY436398
Echinostoma novaezealandense	Anas platyrhynchos*	New Zealand	KY436399
Echinostoma paraensei	Not stated	Brazil	AF025834
Echinostoma paraensei	Glyptophysa sp.	Australia	AF026282
Echinostoma paraulum	Lymnaea stagnalis	Germany	KP065677
Echinostoma paraulum	Lymnaea stagnalis	Germany	KP065678
Echinostoma paraulum	Lymnaea stagnalis	Germany	KP065679
Echinostoma paraulum	Aythya fuligula*	Czech Republic	KP065680
Echinostoma paraulum	Lymnaea stagnalis	Germany	KP065681
Echinostoma revolutum	Anas platyrhynchos*	Bangladesh	LC224097
Echinostoma revolutum	Anas platyrhynchos*	Bangladesh	LC224098
Echinostoma revolutum	Anas platyrhynchos*	Bangladesh	LC224099
Echinostoma revolutum	Anas platyrhynchos*	Bangladesh	LC224100
Echinostoma revolutum	Anas platyrhynchos*	Bangladesh	LC224101
Echinostoma revolutum	Anas platyrhynchos*	Bangladesh	LC224102
Echinostoma revolutum	Anas platyrhynchos*	Bangladesh	LC224103
Echinostoma revolutum	Anas platyrhynchos*	Bangladesh	LC224104
Echinostoma revolutum	Anas platyrhynchos*	Bangladesh	LC224105
Echinostoma revolutum	Lymnaea peregra/Columba livia* (exp.)	Bulgaria	AY168933
Echinostoma revolutum	Lymnaea peregra	Bulgaria	AY168934
Echinostoma revolutum	Lymnaea stagnalis	Czech Republic	KP065643
Echinostoma revolutum	Lymnaea stagnalis	Czech Republic	KP065644
Echinostoma revolutum	Lymnaea stagnalis	Czech Republic	KP065645
Echinostoma revolutum	Lymnaea stagnalis	Czech Republic	KP065646
Echinostoma revolutum	Lymnaea stagnalis	Czech Republic	KP065647
Echinostoma revolutum	Lymnaea stagnalis	Czech Republic	KP065650
Echinostoma revolutum	Aythya fuligula*	Czech Republic	KP065653
Echinostoma revolutum	Lymnaea stagnalis	Czech Republic	KP065657
Echinostoma revolutum	Lymnaea stagnalis	Czech Republic	KP065658
Echinostoma revolutum	Lymnaea stagnalis	Finland	AY168935
Echinostoma revolutum	Lymnaea stagnalis	Finland	AY168936
Echinostoma revolutum	Lymnaea stagnalis	Finland	KP065654
Echinostoma revolutum	Lymnaea stagnalis	Finland	KP065655
Echinostoma revolutum	Stagnicola palustris	Germany	KC618454
Echinostoma revolutum	Radix auricularia	Germany	KC618455
Echinostoma revolutum	Radix peregra	Germany	KC618456
Echinostoma revolutum	Radix peregra	Germany	KC618457
Echinostoma revolutum	Radix peregra	Germany	KC618458
Echinostoma revolutum	Radix auricularia	Germany	KC618459
Echinostoma revolutum	Radix peregra	Germany	KC618460
Echinostoma revolutum	Radix auricularia	Germany	KC618461
Echinostoma revolutum	Lymnaea stagnalis	Germany	KP065642
Echinostoma revolutum	Lymnaea stagnalis	Germany	KP065649
Echinostoma revolutum	Lymnaea stagnalis	Germany	KP065651
Echinostoma revolutum	Lymnaea stagnalis	Germany	KP065652
Echinostoma revolutum	Lymnaea stagnalis	Germany	KP065656
Echinostoma revolutum	Radix peregra	Iceland	KC618451
Echinostoma revolutum	Radix peregra	Iceland	KC618452
Echinostoma revolutum	Radix peregra	Iceland	KC618453
Echinostoma revolutum	Radix auricularia	Poland	KP065648
Echinostoma revolutum	Anas platyrhynchos*	Thailand	KP455626
Echinostoma revolutum	Anas platyrhynchos*	Thailand	KP455627
Echinostoma revolutum	Anas platyrhynchos*	Thailand	KP455628
Echinostoma revolutum	Anas platyrhynchos*	Thailand	KP455629
Echinostoma revolutum	Anas platyrhynchos*	Thailand	KP455630
Echinostoma revolutum	Anas platyrhynchos*	Thailand	KP455631
Echinostoma revolutum	Anas platyrhynchos*	Thailand	KP455632
Echinostoma revolutum	Anas platyrhynchos*	Thailand	KP455633
Echinostoma revolutum	Lymnaea elodes	USA	GQ463056
Echinostoma revolutum	Lymnaea elodes	USA	GQ463057
Echinostoma revolutum	Lymnaea elodes	USA	GQ463058
Echinostoma revolutum	Lymnaea elodes/Gallus gallus* (exp.)	USA	GQ463059
Echinostoma revolutum	Lymnaea elodes/Gallus gallus* (exp.)	USA	GQ463060
Echinostoma revolutum	Lymnaea elodes/Gallus gallus* (exp.)	USA	GQ463061
Echinostoma revolutum	Lymnaea elodes	USA	GQ463062
Echinostoma revolutum	Lymnaea elodes	USA	GQ463063
Echinostoma revolutum	Lymnaea elodes	USA	GQ463065
Echinostoma revolutum	Lymnaea elodes	USA	GQ463066
Echinostoma revolutum	Lymnaea elodes	USA	GQ463067
Echinostoma revolutum	Lymnaea elodes	USA	GQ463068
Echinostoma revolutum	Lymnaea elodes	USA	GQ463069
Echinostoma revolutum	Lymnaea elodes	USA	GQ463070
Echinostoma revolutum	Lymnaea elodes	USA	GQ463071
Echinostoma revolutum	Lymnaea elodes	USA	GQ463072
Echinostoma revolutum	Lymnaea elodes	USA	GQ463073
Echinostoma revolutum	Lymnaea elodes/Gallus gallus* (exp.)	USA	GQ463074
Echinostoma revolutum	Lymnaea elodes/Gallus gallus* (exp.)	USA	GQ463075
Echinostoma revolutum	Lymnaea elodes	USA	GQ463076
Echinostoma revolutum	Lymnaea elodes/Gallus gallus* (exp.)	USA	GQ463077
Echinostoma revolutum	Lymnaea elodes/Gallus gallus* (exp.)	USA	GQ463078
Echinostoma revolutum	Lymnaea elodes/Gallus gallus* (exp.)	USA	GQ463079
Echinostoma revolutum	Lymnaea elodes/Gallus gallus* (exp.)	USA	GQ463080
Echinostoma revolutum	Lymnaea elodes/Gallus gallus* (exp.)	USA	GQ463081
Echinostoma revolutum	Lymnaea elodes/Gallus gallus* (exp.)	USA	GQ463082
Echinostoma revolutum	Lymnaea elodes/not stated	USA	GQ463083
Echinostoma revolutum	Lymnaea elodes	USA	GQ463084
Echinostoma revolutum	Lymnaea elodes	USA	GQ463085
Echinostoma revolutum	Lymnaea elodes	USA	GQ463086
Echinostoma revolutum	Lymnaea elodes	USA	GQ463087
Echinostoma revolutum	Lymnaea elodes	USA	GQ463088
Echinostoma revolutum	Lymnaea elodes	USA	GQ463089
Echinostoma revolutum	Lymnaea elodes	USA	GQ463090
Echinostoma revolutum	Ondatra zibethicus*	USA	JQ670862
Echinostoma trivolvis	Helisoma trivolvis	USA	GQ463047
Echinostoma trivolvis	Helisoma trivolvis	USA	GQ463048
Echinostoma trivolvis	Physa heterostropha	USA	GQ463049
Echinostoma trivolvis	Lymnaea elodes	USA	GQ463050
Echinostoma trivolvis	Ondatra zibethicus*	USA	GQ463051
Echinostoma trivolvis	Ondatra zibethicus*	USA	GQ463052
Echinostoma trivolvis	Lymnaea elodes	USA	GQ463113
Echinostoma trivolvis	Ondatra zibethicus*	USA	JQ670859
Echinostoma trivolvis	Ondatra zibethicus*	USA	JQ670860
Echinostoma trivolvis	Ondatra zibethicus*	USA	JQ670861
Hypoderaeum conoideum	Gallus gallus*	Spain	AJ564381
Hypoderaeum conoideum	Lymnaea peregra	Bulgaria	AY168949
Hypoderaeum conoideum	Anas platyrhynchos*	France	MH282580
Isthmiophora hortensis	Procyon lotor*	Japan	AB189981
Isthmiophora hortensis	Not stated	East Asia	AF025835
Isthmiophora melis	Planorbis sp.	Wales,UK	AY168948
Outgroup
Fasciola hepatica strain FhD2	Equus asinus*	Iran	MF628262
Fasciola hepatica strain FhD3	Equus asinus*	Iran	MF628263
Fasciola hepatica strain FhD4	Equus asinus*	Iran	MF628264
Fasciola hepatica strain FhD5	Equus asinus*	Iran	MF628265
Fasciola hepatica strain FhD6	Equus asinus*	Iran	MF628266
Fasciola hepatica strain FhD7	Equus asinus*	Iran	MF628267
Fasciola hepatica strain FhD8	Equus asinus*	Iran	MF628268
* indicates a defnitive host.
1Previously recorded as Echinostoma friedi
