# Supplementary material for: Molecular epidemiological analyses reveal extensive connectivity between Echinostoma revolutum (sensu stricto) populations across Eurasia and species richness of zoonotic echinostomatids in England
Source: PLoS One. 2023 Feb 6;18(2):e0270672. doi: 10.1371/journal.pone.0270672 (PMC9901765; doi:10.1371/journal.pone.0270672)
Supplement: S4 Table — (XLSX) [file pone.0270672.s005.xlsx]

## Sheet: Sheet1
S4 Table. Summary data for Echinostoma revolutum (s.s.) isolates from Europe and Asia used in molecular diversity and population structure analyses.
Accession number	Country of origin	Reference
Europe
AY168933	Bulgaria	Kostadinova et al (2003)
AY168934	Bulgaria	Kostadinova et al (2003)
KP065654	Finland	Georgieva et al (2014)
KP065655	Finland	Georgieva et al (2014)
KP065648	Poland	Georgieva et al (2014)
KC618451	Iceland	Georgieva et al (2013)
KC618452	Iceland	Georgieva et al (2013)
KC618453	Iceland	Georgieva et al (2013)
KC618454	Germany	Georgieva et al (2013)
KC618455	Germany	Georgieva et al (2013)
KC618456	Germany	Georgieva et al (2013)
KC618457	Germany	Georgieva et al (2013)
KC618458	Germany	Georgieva et al (2013)
KC618459	Germany	Georgieva et al (2013)
KC618460	Germany	Georgieva et al (2013)
KC618461	Germany	Georgieva et al (2013)
KP065642	Germany	Georgieva et al (2014)
KP065649	Germany	Georgieva et al (2014)
KP065656	Germany	Georgieva et al (2014)
KP065651	Germany	Georgieva et al (2014)
KP065652	Germany	Georgieva et al (2014)
KP065643	Czech Republic	Georgieva et al (2014)
KP065644	Czech Republic	Georgieva et al (2014)
KP065645	Czech Republic	Georgieva et al (2014)
KP065646	Czech Republic	Georgieva et al (2014)
KP065647	Czech Republic	Georgieva et al (2014)
KP065650	Czech Republic	Georgieva et al (2014)
KP065653	Czech Republic	Georgieva et al (2014)
KP065657	Czech Republic	Georgieva et al (2014)
KP065658	Czech Republic	Georgieva et al (2014)
ON653218	UK	This study
ON653219	UK	This study
ON653220	UK	This study
ON653221	UK	This study
ON653222	UK	This study
ON653223	UK	This study
ON653224	UK	This study
ON653225	UK	This study
ON653226	UK	This study
ON653227	UK	This study
ON653228	UK	This study
ON653229	UK	This study
ON653230	UK	This study
ON653231	UK	This study
ON653232	UK	This study
ON653233	UK	This study
ON653234	UK	This study
ON653235	UK	This study
ON653236	UK	This study
ON653237	UK	This study
ON653238	UK	This study
ON653239	UK	This study
ON653240	UK	This study
ON653241	UK	This study
ON653242	UK	This study
ON653243	UK	This study
Asia
KP455626	Thailand	Nagataki et al (2015)
KP455627	Thailand	Nagataki et al (2015)
KP455628	Thailand	Nagataki et al (2015)
KP455629	Thailand	Nagataki et al (2015)
KP455630	Thailand	Nagataki et al (2015)
KP455631	Thailand	Nagataki et al (2015)
KP455632	Thailand	Nagataki et al (2015)
KP455633	Thailand	Nagataki et al (2015)
LC224097	Bangladesh	Mohanta et al (2019)
LC224098	Bangladesh	Mohanta et al (2019)
LC224099	Bangladesh	Mohanta et al (2019)
LC224100	Bangladesh	Mohanta et al (2019)
LC224101	Bangladesh	Mohanta et al (2019)
LC224102	Bangladesh	Mohanta et al (2019)
LC224103	Bangladesh	Mohanta et al (2019)
LC224104	Bangladesh	Mohanta et al (2019)
LC224105	Bangladesh	Mohanta et al (2019)
References
Georgieva S, Selbach C, Faltýnková A, Soldánová M, Sures B, Skírnisson K, Kostadinova A. New cryptic species of the 'revolutum' group of Echinostoma (Digenea: Echinostomatidae) revealed by molecular and morphological data. Parasit Vectors. 2013,6: 64. doi: 10.1186/1756-3305-6-64.
Georgieva S, Faltýnková A, Brown R, Blasco-Costa I, Soldánová M, Sitko J, Scholz T, Kostadinova A. Echinostoma ‘revolutum’ (Digenea: Echinostomatidae) species complex revisited: species delimitation based on novel molecular and morphological data gathered in Europe. Parasit Vectors 2014, 7: 520.doi: 10.1186/s13071-014-0520-8.
Kostadinova A, Herniou EA, Barrett J, Littlewood DTJ. Phylogenetic relationships of Echinostoma Rudolphi, 1809 (Digenea: Echinostomatidae) and related genera re-assessed via DNA and morphological analyses. Syst Parasitol. 2003; 54: 159–76.
Mohanta UK, Watanabe T, Ohari Y, Itagaki T. Characterization of Echinostoma revolutum and Echinostoma robustum from ducks in Bangladesh based on morphology, nuclear ribosomal ITS2 and mitochondrial nad1 sequences. Parasitol Int. 2019; 69: 1–7.
Nagataki M, Tantrawatpan C, Agatsuma T, Sugiura T, Duenngai K, Sithithaworn P, et al. Mitochondrial DNA sequences of 37 collar-spined echinostomes (Digenea: Echinostomatidae) in Thailand and Lao PDR reveals presence of two species: Echinostoma revolutum and E. miyagawai. Infect Genet Evol. 2015; 35: 56-62.
