# Supplementary material for: Molecular epidemiological analyses reveal extensive connectivity between Echinostoma revolutum (sensu stricto) populations across Eurasia and species richness of zoonotic echinostomatids in England
Source: PLoS One. 2023 Feb 6;18(2):e0270672. doi: 10.1371/journal.pone.0270672 (PMC9901765; doi:10.1371/journal.pone.0270672)
Supplement: S5 Table — (XLSX) [file pone.0270672.s006.xlsx]

## Sheet: MatrixOutput
S5 Table. Z scores for codon selection in Echinostoma revolutum (s.s.) analyses.
Species 1	Species 2	Dist	Z Score
AY168936E.revolutum(Finland)	KP065654E.revolutum(Finland)	1	-3.33258
AY168936E.revolutum(Finland)	KP065655E.revolutum(Finland)	1	-3.78666
KP065654E.revolutum(Finland)	KP065655E.revolutum(Finland)	1	-1.85931
AY168936E.revolutum(Finland)	KC618451E.revolutum(Iceland)	1	-3.41616
KP065654E.revolutum(Finland)	KC618451E.revolutum(Iceland)	1	-1.81654
KP065655E.revolutum(Finland)	KC618451E.revolutum(Iceland)	1	-1.97
AY168936E.revolutum(Finland)	KC618452E.revolutum(Iceland)	1	-3.42954
KP065654E.revolutum(Finland)	KC618452E.revolutum(Iceland)	1	-1.85836
KP065655E.revolutum(Finland)	KC618452E.revolutum(Iceland)	1	-2.03909
KC618451E.revolutum(Iceland)	KC618452E.revolutum(Iceland)	1	-0.350127
AY168936E.revolutum(Finland)	KC618453E.revolutum(Iceland)	1	-3.61171
KP065654E.revolutum(Finland)	KC618453E.revolutum(Iceland)	1	-2.12901
KP065655E.revolutum(Finland)	KC618453E.revolutum(Iceland)	1	-2.29129
KC618451E.revolutum(Iceland)	KC618453E.revolutum(Iceland)	1	-0.943063
KC618452E.revolutum(Iceland)	KC618453E.revolutum(Iceland)	1	-1.00478
AY168936E.revolutum(Finland)	KC618454E.revolutum(Germany)	1	-3.78666
KP065654E.revolutum(Finland)	KC618454E.revolutum(Germany)	1	-1.85931
KP065655E.revolutum(Finland)	KC618454E.revolutum(Germany)	1	-2.03922
KC618451E.revolutum(Iceland)	KC618454E.revolutum(Germany)	1	-0.352735
KC618452E.revolutum(Iceland)	KC618454E.revolutum(Germany)	1	-1.42783
KC618453E.revolutum(Iceland)	KC618454E.revolutum(Germany)	1	-1.75734
AY168936E.revolutum(Finland)	KC618455E.revolutum(Germany)	1	-3.51809
KP065654E.revolutum(Finland)	KC618455E.revolutum(Germany)	1	-1.35654
KP065655E.revolutum(Finland)	KC618455E.revolutum(Germany)	1	-2.12993
KC618451E.revolutum(Iceland)	KC618455E.revolutum(Germany)	1	-2.3752
KC618452E.revolutum(Iceland)	KC618455E.revolutum(Germany)	1	-2.12901
KC618453E.revolutum(Iceland)	KC618455E.revolutum(Germany)	1	-2.37428
KC618454E.revolutum(Germany)	KC618455E.revolutum(Germany)	1	-2.12993
AY168936E.revolutum(Finland)	KC618456E.revolutum(Germany)	1	-3.78382
KP065654E.revolutum(Finland)	KC618456E.revolutum(Germany)	1	-1.68222
KP065655E.revolutum(Finland)	KC618456E.revolutum(Germany)	1	-1.85741
KC618451E.revolutum(Iceland)	KC618456E.revolutum(Germany)	1	-1.15769
KC618452E.revolutum(Iceland)	KC618456E.revolutum(Germany)	1	-1.17604
KC618453E.revolutum(Iceland)	KC618456E.revolutum(Germany)	1	-1.54964
KC618454E.revolutum(Germany)	KC618456E.revolutum(Germany)	1	-1.1772
KC618455E.revolutum(Germany)	KC618456E.revolutum(Germany)	1	-1.97
AY168936E.revolutum(Finland)	KC618457E.revolutum(Germany)	1	-3.42954
KP065654E.revolutum(Finland)	KC618457E.revolutum(Germany)	1	-1.85836
KP065655E.revolutum(Finland)	KC618457E.revolutum(Germany)	1	-2.03909
KC618451E.revolutum(Iceland)	KC618457E.revolutum(Germany)	1	-0.350127
KC618452E.revolutum(Iceland)	KC618457E.revolutum(Germany)	1	0
KC618453E.revolutum(Iceland)	KC618457E.revolutum(Germany)	1	-1.00478
KC618454E.revolutum(Germany)	KC618457E.revolutum(Germany)	1	-1.42783
KC618455E.revolutum(Germany)	KC618457E.revolutum(Germany)	1	-2.12901
KC618456E.revolutum(Germany)	KC618457E.revolutum(Germany)	1	-1.17604
AY168936E.revolutum(Finland)	KC618458E.revolutum(Germany)	1	-3.43495
KP065654E.revolutum(Finland)	KC618458E.revolutum(Germany)	1	-1.18068
KP065655E.revolutum(Finland)	KC618458E.revolutum(Germany)	1	-2.03935
KC618451E.revolutum(Iceland)	KC618458E.revolutum(Germany)	1	-1.97162
KC618452E.revolutum(Iceland)	KC618458E.revolutum(Germany)	1	-2.03922
KC618453E.revolutum(Iceland)	KC618458E.revolutum(Germany)	1	-2.29147
KC618454E.revolutum(Germany)	KC618458E.revolutum(Germany)	1	-2.03935
KC618455E.revolutum(Germany)	KC618458E.revolutum(Germany)	1	-1.5537
KC618456E.revolutum(Germany)	KC618458E.revolutum(Germany)	1	-1.85836
KC618457E.revolutum(Germany)	KC618458E.revolutum(Germany)	1	-2.03922
AY168936E.revolutum(Finland)	KC618459E.revolutum(Germany)	1	-3.51012
KP065654E.revolutum(Finland)	KC618459E.revolutum(Germany)	1	-1.96919
KP065655E.revolutum(Finland)	KC618459E.revolutum(Germany)	1	-2.12762
KC618451E.revolutum(Iceland)	KC618459E.revolutum(Germany)	1	-0.715801
KC618452E.revolutum(Iceland)	KC618459E.revolutum(Germany)	1	-0.660098
KC618453E.revolutum(Iceland)	KC618459E.revolutum(Germany)	1	-1.17778
KC618454E.revolutum(Germany)	KC618459E.revolutum(Germany)	1	-1.55015
KC618455E.revolutum(Germany)	KC618459E.revolutum(Germany)	1	-2.22734
KC618456E.revolutum(Germany)	KC618459E.revolutum(Germany)	1	-1.34815
KC618457E.revolutum(Germany)	KC618459E.revolutum(Germany)	1	-0.660098
KC618458E.revolutum(Germany)	KC618459E.revolutum(Germany)	1	-2.12854
AY168936E.revolutum(Finland)	KC618460E.revolutum(Germany)	1	-3.60895
KP065654E.revolutum(Finland)	KC618460E.revolutum(Germany)	1	-2.12808
KP065655E.revolutum(Finland)	KC618460E.revolutum(Germany)	1	-2.29111
KC618451E.revolutum(Iceland)	KC618460E.revolutum(Germany)	0.0793324	1.4184
KC618452E.revolutum(Iceland)	KC618460E.revolutum(Germany)	1	-1.00477
KC618453E.revolutum(Iceland)	KC618460E.revolutum(Germany)	1	-1.42783
KC618454E.revolutum(Germany)	KC618460E.revolutum(Germany)	1	-1.00478
KC618455E.revolutum(Germany)	KC618460E.revolutum(Germany)	1	-2.37335
KC618456E.revolutum(Germany)	KC618460E.revolutum(Germany)	1	-1.54862
KC618457E.revolutum(Germany)	KC618460E.revolutum(Germany)	1	-1.00477
KC618458E.revolutum(Germany)	KC618460E.revolutum(Germany)	1	-2.29129
KC618459E.revolutum(Germany)	KC618460E.revolutum(Germany)	1	-1.17662
AY168936E.revolutum(Finland)	KC618461E.revolutum(Germany)	1	-3.14145
KP065654E.revolutum(Finland)	KC618461E.revolutum(Germany)	1	-0.352735
KP065655E.revolutum(Finland)	KC618461E.revolutum(Germany)	1	-1.55066
KC618451E.revolutum(Iceland)	KC618461E.revolutum(Germany)	1	-1.51293
KC618452E.revolutum(Iceland)	KC618461E.revolutum(Germany)	1	-1.54964
KC618453E.revolutum(Iceland)	KC618461E.revolutum(Germany)	1	-1.85836
KC618454E.revolutum(Germany)	KC618461E.revolutum(Germany)	1	-1.55066
KC618455E.revolutum(Germany)	KC618461E.revolutum(Germany)	1	-0.945186
KC618456E.revolutum(Germany)	KC618461E.revolutum(Germany)	1	-1.34909
KC618457E.revolutum(Germany)	KC618461E.revolutum(Germany)	1	-1.54964
KC618458E.revolutum(Germany)	KC618461E.revolutum(Germany)	1	-0.663818
KC618459E.revolutum(Germany)	KC618461E.revolutum(Germany)	1	-1.68136
KC618460E.revolutum(Germany)	KC618461E.revolutum(Germany)	1	-1.85741
AY168936E.revolutum(Finland)	KP065648E.revolutum(Poland)	1	-3.42954
KP065654E.revolutum(Finland)	KP065648E.revolutum(Poland)	1	-1.85836
KP065655E.revolutum(Finland)	KP065648E.revolutum(Poland)	1	-2.03909
KC618451E.revolutum(Iceland)	KP065648E.revolutum(Poland)	1	-0.350127
KC618452E.revolutum(Iceland)	KP065648E.revolutum(Poland)	1	0
KC618453E.revolutum(Iceland)	KP065648E.revolutum(Poland)	1	-1.00478
KC618454E.revolutum(Germany)	KP065648E.revolutum(Poland)	1	-1.42783
KC618455E.revolutum(Germany)	KP065648E.revolutum(Poland)	1	-2.12901
KC618456E.revolutum(Germany)	KP065648E.revolutum(Poland)	1	-1.17604
KC618457E.revolutum(Germany)	KP065648E.revolutum(Poland)	1	0
KC618458E.revolutum(Germany)	KP065648E.revolutum(Poland)	1	-2.03922
KC618459E.revolutum(Germany)	KP065648E.revolutum(Poland)	1	-0.660098
KC618460E.revolutum(Germany)	KP065648E.revolutum(Poland)	1	-1.00477
KC618461E.revolutum(Germany)	KP065648E.revolutum(Poland)	1	-1.54964
AY168936E.revolutum(Finland)	KP065642E.revolutum(Germany)	1	-3.42954
KP065654E.revolutum(Finland)	KP065642E.revolutum(Germany)	1	-1.85836
KP065655E.revolutum(Finland)	KP065642E.revolutum(Germany)	1	-2.03909
KC618451E.revolutum(Iceland)	KP065642E.revolutum(Germany)	1	-0.350127
KC618452E.revolutum(Iceland)	KP065642E.revolutum(Germany)	1	0
KC618453E.revolutum(Iceland)	KP065642E.revolutum(Germany)	1	-1.00478
KC618454E.revolutum(Germany)	KP065642E.revolutum(Germany)	1	-1.42783
KC618455E.revolutum(Germany)	KP065642E.revolutum(Germany)	1	-2.12901
KC618456E.revolutum(Germany)	KP065642E.revolutum(Germany)	1	-1.17604
KC618457E.revolutum(Germany)	KP065642E.revolutum(Germany)	1	0
KC618458E.revolutum(Germany)	KP065642E.revolutum(Germany)	1	-2.03922
KC618459E.revolutum(Germany)	KP065642E.revolutum(Germany)	1	-0.660098
KC618460E.revolutum(Germany)	KP065642E.revolutum(Germany)	1	-1.00477
KC618461E.revolutum(Germany)	KP065642E.revolutum(Germany)	1	-1.54964
KP065648E.revolutum(Poland)	KP065642E.revolutum(Germany)	1	0
AY168936E.revolutum(Finland)	KP065649E.revolutum(Germany)	1	-3.60895
KP065654E.revolutum(Finland)	KP065649E.revolutum(Germany)	1	-2.12808
KP065655E.revolutum(Finland)	KP065649E.revolutum(Germany)	1	-2.29111
KC618451E.revolutum(Iceland)	KP065649E.revolutum(Germany)	0.0793324	1.4184
KC618452E.revolutum(Iceland)	KP065649E.revolutum(Germany)	1	-1.00477
KC618453E.revolutum(Iceland)	KP065649E.revolutum(Germany)	1	-1.42783
KC618454E.revolutum(Germany)	KP065649E.revolutum(Germany)	1	-1.00478
KC618455E.revolutum(Germany)	KP065649E.revolutum(Germany)	1	-2.37335
KC618456E.revolutum(Germany)	KP065649E.revolutum(Germany)	1	-1.54862
KC618457E.revolutum(Germany)	KP065649E.revolutum(Germany)	1	-1.00477
KC618458E.revolutum(Germany)	KP065649E.revolutum(Germany)	1	-2.29129
KC618459E.revolutum(Germany)	KP065649E.revolutum(Germany)	1	-1.17662
KC618460E.revolutum(Germany)	KP065649E.revolutum(Germany)	1	0
KC618461E.revolutum(Germany)	KP065649E.revolutum(Germany)	1	-1.85741
KP065648E.revolutum(Poland)	KP065649E.revolutum(Germany)	1	-1.00477
KP065642E.revolutum(Germany)	KP065649E.revolutum(Germany)	1	-1.00477
AY168936E.revolutum(Finland)	KP065651E.revolutum(Germany)	1	-3.78382
KP065654E.revolutum(Finland)	KP065651E.revolutum(Germany)	1	-2.37243
KP065655E.revolutum(Finland)	KP065651E.revolutum(Germany)	1	-2.52238
KC618451E.revolutum(Iceland)	KP065651E.revolutum(Germany)	1	-1.35096
KC618452E.revolutum(Iceland)	KP065651E.revolutum(Germany)	1	-1.42779
KC618453E.revolutum(Iceland)	KP065651E.revolutum(Germany)	1	-1.75726
KC618454E.revolutum(Germany)	KP065651E.revolutum(Germany)	1	-2.03909
KC618455E.revolutum(Germany)	KP065651E.revolutum(Germany)	1	-2.59943
KC618456E.revolutum(Germany)	KP065651E.revolutum(Germany)	1	-1.85646
KC618457E.revolutum(Germany)	KP065651E.revolutum(Germany)	1	-1.42779
KC618458E.revolutum(Germany)	KP065651E.revolutum(Germany)	1	-2.52262
KC618459E.revolutum(Germany)	KP065651E.revolutum(Germany)	1	-1.54913
KC618460E.revolutum(Germany)	KP065651E.revolutum(Germany)	1	-1.75717
KC618461E.revolutum(Germany)	KP065651E.revolutum(Germany)	1	-2.12716
KP065648E.revolutum(Poland)	KP065651E.revolutum(Germany)	1	-1.42779
KP065642E.revolutum(Germany)	KP065651E.revolutum(Germany)	1	-1.42779
KP065649E.revolutum(Germany)	KP065651E.revolutum(Germany)	1	-1.75717
AY168936E.revolutum(Finland)	KP065652E.revolutum(Germany)	1	-3.43495
KP065654E.revolutum(Finland)	KP065652E.revolutum(Germany)	1	-1.18068
KP065655E.revolutum(Finland)	KP065652E.revolutum(Germany)	1	-2.03935
KC618451E.revolutum(Iceland)	KP065652E.revolutum(Germany)	1	-1.97162
KC618452E.revolutum(Iceland)	KP065652E.revolutum(Germany)	1	-2.03922
KC618453E.revolutum(Iceland)	KP065652E.revolutum(Germany)	1	-2.29147
KC618454E.revolutum(Germany)	KP065652E.revolutum(Germany)	1	-2.03935
KC618455E.revolutum(Germany)	KP065652E.revolutum(Germany)	1	-1.5537
KC618456E.revolutum(Germany)	KP065652E.revolutum(Germany)	1	-1.85836
KC618457E.revolutum(Germany)	KP065652E.revolutum(Germany)	1	-2.03922
KC618458E.revolutum(Germany)	KP065652E.revolutum(Germany)	1	-1.42797
KC618459E.revolutum(Germany)	KP065652E.revolutum(Germany)	1	-2.12854
KC618460E.revolutum(Germany)	KP065652E.revolutum(Germany)	1	-2.29129
KC618461E.revolutum(Germany)	KP065652E.revolutum(Germany)	1	-0.663818
KP065648E.revolutum(Poland)	KP065652E.revolutum(Germany)	1	-2.03922
KP065642E.revolutum(Germany)	KP065652E.revolutum(Germany)	1	-2.03922
KP065649E.revolutum(Germany)	KP065652E.revolutum(Germany)	1	-2.29129
KP065651E.revolutum(Germany)	KP065652E.revolutum(Germany)	1	-2.52262
AY168936E.revolutum(Finland)	KP065656E.revolutum(Germany)	1	-3.32224
KP065654E.revolutum(Finland)	KP065656E.revolutum(Germany)	1	-1.66744
KP065655E.revolutum(Finland)	KP065656E.revolutum(Germany)	1	-1.81654
KC618451E.revolutum(Iceland)	KP065656E.revolutum(Germany)	0.159306	1.00147
KC618452E.revolutum(Iceland)	KP065656E.revolutum(Germany)	1	-0.0661596
KC618453E.revolutum(Iceland)	KP065656E.revolutum(Germany)	1	-0.720253
KC618454E.revolutum(Germany)	KP065656E.revolutum(Germany)	1	-0.0696385
KC618455E.revolutum(Germany)	KP065656E.revolutum(Germany)	1	-2.23126
KC618456E.revolutum(Germany)	KP065656E.revolutum(Germany)	1	-0.973729
KC618457E.revolutum(Germany)	KP065656E.revolutum(Germany)	1	-0.0661596
KC618458E.revolutum(Germany)	KP065656E.revolutum(Germany)	1	-1.81882
KC618459E.revolutum(Germany)	KP065656E.revolutum(Germany)	1	-0.50297
KC618460E.revolutum(Germany)	KP065656E.revolutum(Germany)	0.0422327	1.73976
KC618461E.revolutum(Germany)	KP065656E.revolutum(Germany)	1	-1.34913
KP065648E.revolutum(Poland)	KP065656E.revolutum(Germany)	1	-0.0661596
KP065642E.revolutum(Germany)	KP065656E.revolutum(Germany)	1	-0.0661596
KP065649E.revolutum(Germany)	KP065656E.revolutum(Germany)	0.0422327	1.73976
KP065651E.revolutum(Germany)	KP065656E.revolutum(Germany)	1	-1.16033
KP065652E.revolutum(Germany)	KP065656E.revolutum(Germany)	1	-1.81882
AY168936E.revolutum(Finland)	KP065650E.revolutum(Czech Republic)	1	-3.50853
KP065654E.revolutum(Finland)	KP065650E.revolutum(Czech Republic)	1	-1.96838
KP065655E.revolutum(Finland)	KP065650E.revolutum(Czech Republic)	1	-2.12716
KC618451E.revolutum(Iceland)	KP065650E.revolutum(Czech Republic)	1	-0.714315
KC618452E.revolutum(Iceland)	KP065650E.revolutum(Czech Republic)	1	-0.659352
KC618453E.revolutum(Iceland)	KP065650E.revolutum(Czech Republic)	1	-1.1772
KC618454E.revolutum(Germany)	KP065650E.revolutum(Czech Republic)	1	-1.54964
KC618455E.revolutum(Germany)	KP065650E.revolutum(Czech Republic)	1	-2.22655
KC618456E.revolutum(Germany)	KP065650E.revolutum(Czech Republic)	1	-1.34722
KC618457E.revolutum(Germany)	KP065650E.revolutum(Czech Republic)	1	-0.659352
KC618458E.revolutum(Germany)	KP065650E.revolutum(Czech Republic)	1	-2.12808
KC618459E.revolutum(Germany)	KP065650E.revolutum(Czech Republic)	1	-0.937739
KC618460E.revolutum(Germany)	KP065650E.revolutum(Czech Republic)	1	-1.17604
KC618461E.revolutum(Germany)	KP065650E.revolutum(Czech Republic)	1	-1.6805
KP065648E.revolutum(Poland)	KP065650E.revolutum(Czech Republic)	1	-0.659352
KP065642E.revolutum(Germany)	KP065650E.revolutum(Czech Republic)	1	-0.659352
KP065649E.revolutum(Germany)	KP065650E.revolutum(Czech Republic)	1	-1.17604
KP065651E.revolutum(Germany)	KP065650E.revolutum(Czech Republic)	1	-1.54862
KP065652E.revolutum(Germany)	KP065650E.revolutum(Czech Republic)	1	-2.12808
KP065656E.revolutum(Germany)	KP065650E.revolutum(Czech Republic)	1	-0.501115
AY168936E.revolutum(Finland)	KP065653E.revolutum(Czech Republic)	1	-3.61448
KP065654E.revolutum(Finland)	KP065653E.revolutum(Czech Republic)	1	-1.55269
KP065655E.revolutum(Finland)	KP065653E.revolutum(Czech Republic)	1	-2.29147
KC618451E.revolutum(Iceland)	KP065653E.revolutum(Czech Republic)	1	-2.22812
KC618452E.revolutum(Iceland)	KP065653E.revolutum(Czech Republic)	1	-2.29129
KC618453E.revolutum(Iceland)	KP065653E.revolutum(Czech Republic)	1	-2.52287
KC618454E.revolutum(Germany)	KP065653E.revolutum(Czech Republic)	1	-2.29147
KC618455E.revolutum(Germany)	KP065653E.revolutum(Czech Republic)	1	-1.8612
KC618456E.revolutum(Germany)	KP065653E.revolutum(Czech Republic)	1	-2.12808
KC618457E.revolutum(Germany)	KP065653E.revolutum(Czech Republic)	1	-2.29129
KC618458E.revolutum(Germany)	KP065653E.revolutum(Czech Republic)	1	-1.7575
KC618459E.revolutum(Germany)	KP065653E.revolutum(Czech Republic)	1	-2.37289
KC618460E.revolutum(Germany)	KP065653E.revolutum(Czech Republic)	1	-2.52262
KC618461E.revolutum(Germany)	KP065653E.revolutum(Czech Republic)	1	-1.17952
KP065648E.revolutum(Poland)	KP065653E.revolutum(Czech Republic)	1	-2.29129
KP065642E.revolutum(Germany)	KP065653E.revolutum(Czech Republic)	1	-2.29129
KP065649E.revolutum(Germany)	KP065653E.revolutum(Czech Republic)	1	-2.52262
KP065651E.revolutum(Germany)	KP065653E.revolutum(Czech Republic)	1	-2.73861
KP065652E.revolutum(Germany)	KP065653E.revolutum(Czech Republic)	1	-1.00483
KP065656E.revolutum(Germany)	KP065653E.revolutum(Czech Republic)	1	-2.08671
KP065650E.revolutum(Czech Republic)	KP065653E.revolutum(Czech Republic)	1	-2.37243
AY168936E.revolutum(Finland)	KP065643E.revolutum(Czech Republic)	1	-3.42954
KP065654E.revolutum(Finland)	KP065643E.revolutum(Czech Republic)	1	-1.85836
KP065655E.revolutum(Finland)	KP065643E.revolutum(Czech Republic)	1	-2.03909
KC618451E.revolutum(Iceland)	KP065643E.revolutum(Czech Republic)	1	-0.350127
KC618452E.revolutum(Iceland)	KP065643E.revolutum(Czech Republic)	1	0
KC618453E.revolutum(Iceland)	KP065643E.revolutum(Czech Republic)	1	-1.00478
KC618454E.revolutum(Germany)	KP065643E.revolutum(Czech Republic)	1	-1.42783
KC618455E.revolutum(Germany)	KP065643E.revolutum(Czech Republic)	1	-2.12901
KC618456E.revolutum(Germany)	KP065643E.revolutum(Czech Republic)	1	-1.17604
KC618457E.revolutum(Germany)	KP065643E.revolutum(Czech Republic)	1	0
KC618458E.revolutum(Germany)	KP065643E.revolutum(Czech Republic)	1	-2.03922
KC618459E.revolutum(Germany)	KP065643E.revolutum(Czech Republic)	1	-0.660098
KC618460E.revolutum(Germany)	KP065643E.revolutum(Czech Republic)	1	-1.00477
KC618461E.revolutum(Germany)	KP065643E.revolutum(Czech Republic)	1	-1.54964
KP065648E.revolutum(Poland)	KP065643E.revolutum(Czech Republic)	1	0
KP065642E.revolutum(Germany)	KP065643E.revolutum(Czech Republic)	1	0
KP065649E.revolutum(Germany)	KP065643E.revolutum(Czech Republic)	1	-1.00477
KP065651E.revolutum(Germany)	KP065643E.revolutum(Czech Republic)	1	-1.42779
KP065652E.revolutum(Germany)	KP065643E.revolutum(Czech Republic)	1	-2.03922
KP065656E.revolutum(Germany)	KP065643E.revolutum(Czech Republic)	1	-0.0661596
KP065650E.revolutum(Czech Republic)	KP065643E.revolutum(Czech Republic)	1	-0.659352
KP065653E.revolutum(Czech Republic)	KP065643E.revolutum(Czech Republic)	1	-2.29129
AY168936E.revolutum(Finland)	KP065644E.revolutum(Czech Republic)	1	-3.42954
KP065654E.revolutum(Finland)	KP065644E.revolutum(Czech Republic)	1	-1.85836
KP065655E.revolutum(Finland)	KP065644E.revolutum(Czech Republic)	1	-2.03909
KC618451E.revolutum(Iceland)	KP065644E.revolutum(Czech Republic)	1	-0.350127
KC618452E.revolutum(Iceland)	KP065644E.revolutum(Czech Republic)	1	0
KC618453E.revolutum(Iceland)	KP065644E.revolutum(Czech Republic)	1	-1.00478
KC618454E.revolutum(Germany)	KP065644E.revolutum(Czech Republic)	1	-1.42783
KC618455E.revolutum(Germany)	KP065644E.revolutum(Czech Republic)	1	-2.12901
KC618456E.revolutum(Germany)	KP065644E.revolutum(Czech Republic)	1	-1.17604
KC618457E.revolutum(Germany)	KP065644E.revolutum(Czech Republic)	1	0
KC618458E.revolutum(Germany)	KP065644E.revolutum(Czech Republic)	1	-2.03922
KC618459E.revolutum(Germany)	KP065644E.revolutum(Czech Republic)	1	-0.660098
KC618460E.revolutum(Germany)	KP065644E.revolutum(Czech Republic)	1	-1.00477
KC618461E.revolutum(Germany)	KP065644E.revolutum(Czech Republic)	1	-1.54964
KP065648E.revolutum(Poland)	KP065644E.revolutum(Czech Republic)	1	0
KP065642E.revolutum(Germany)	KP065644E.revolutum(Czech Republic)	1	0
KP065649E.revolutum(Germany)	KP065644E.revolutum(Czech Republic)	1	-1.00477
KP065651E.revolutum(Germany)	KP065644E.revolutum(Czech Republic)	1	-1.42779
KP065652E.revolutum(Germany)	KP065644E.revolutum(Czech Republic)	1	-2.03922
KP065656E.revolutum(Germany)	KP065644E.revolutum(Czech Republic)	1	-0.0661596
KP065650E.revolutum(Czech Republic)	KP065644E.revolutum(Czech Republic)	1	-0.659352
KP065653E.revolutum(Czech Republic)	KP065644E.revolutum(Czech Republic)	1	-2.29129
KP065643E.revolutum(Czech Republic)	KP065644E.revolutum(Czech Republic)	1	0
AY168936E.revolutum(Finland)	KP065645E.revolutum(Czech Republic)	1	-3.42954
KP065654E.revolutum(Finland)	KP065645E.revolutum(Czech Republic)	1	-1.85836
KP065655E.revolutum(Finland)	KP065645E.revolutum(Czech Republic)	1	-2.03909
KC618451E.revolutum(Iceland)	KP065645E.revolutum(Czech Republic)	1	-0.350127
KC618452E.revolutum(Iceland)	KP065645E.revolutum(Czech Republic)	1	0
KC618453E.revolutum(Iceland)	KP065645E.revolutum(Czech Republic)	1	-1.00478
KC618454E.revolutum(Germany)	KP065645E.revolutum(Czech Republic)	1	-1.42783
KC618455E.revolutum(Germany)	KP065645E.revolutum(Czech Republic)	1	-2.12901
KC618456E.revolutum(Germany)	KP065645E.revolutum(Czech Republic)	1	-1.17604
KC618457E.revolutum(Germany)	KP065645E.revolutum(Czech Republic)	1	0
KC618458E.revolutum(Germany)	KP065645E.revolutum(Czech Republic)	1	-2.03922
KC618459E.revolutum(Germany)	KP065645E.revolutum(Czech Republic)	1	-0.660098
KC618460E.revolutum(Germany)	KP065645E.revolutum(Czech Republic)	1	-1.00477
KC618461E.revolutum(Germany)	KP065645E.revolutum(Czech Republic)	1	-1.54964
KP065648E.revolutum(Poland)	KP065645E.revolutum(Czech Republic)	1	0
KP065642E.revolutum(Germany)	KP065645E.revolutum(Czech Republic)	1	0
KP065649E.revolutum(Germany)	KP065645E.revolutum(Czech Republic)	1	-1.00477
KP065651E.revolutum(Germany)	KP065645E.revolutum(Czech Republic)	1	-1.42779
KP065652E.revolutum(Germany)	KP065645E.revolutum(Czech Republic)	1	-2.03922
KP065656E.revolutum(Germany)	KP065645E.revolutum(Czech Republic)	1	-0.0661596
KP065650E.revolutum(Czech Republic)	KP065645E.revolutum(Czech Republic)	1	-0.659352
KP065653E.revolutum(Czech Republic)	KP065645E.revolutum(Czech Republic)	1	-2.29129
KP065643E.revolutum(Czech Republic)	KP065645E.revolutum(Czech Republic)	1	0
KP065644E.revolutum(Czech Republic)	KP065645E.revolutum(Czech Republic)	1	0
AY168936E.revolutum(Finland)	KP065646E.revolutum(Czech Republic)	1	-3.42954
KP065654E.revolutum(Finland)	KP065646E.revolutum(Czech Republic)	1	-1.85836
KP065655E.revolutum(Finland)	KP065646E.revolutum(Czech Republic)	1	-2.03909
KC618451E.revolutum(Iceland)	KP065646E.revolutum(Czech Republic)	1	-0.350127
KC618452E.revolutum(Iceland)	KP065646E.revolutum(Czech Republic)	1	0
KC618453E.revolutum(Iceland)	KP065646E.revolutum(Czech Republic)	1	-1.00478
KC618454E.revolutum(Germany)	KP065646E.revolutum(Czech Republic)	1	-1.42783
KC618455E.revolutum(Germany)	KP065646E.revolutum(Czech Republic)	1	-2.12901
KC618456E.revolutum(Germany)	KP065646E.revolutum(Czech Republic)	1	-1.17604
KC618457E.revolutum(Germany)	KP065646E.revolutum(Czech Republic)	1	0
KC618458E.revolutum(Germany)	KP065646E.revolutum(Czech Republic)	1	-2.03922
KC618459E.revolutum(Germany)	KP065646E.revolutum(Czech Republic)	1	-0.660098
KC618460E.revolutum(Germany)	KP065646E.revolutum(Czech Republic)	1	-1.00477
KC618461E.revolutum(Germany)	KP065646E.revolutum(Czech Republic)	1	-1.54964
KP065648E.revolutum(Poland)	KP065646E.revolutum(Czech Republic)	1	0
KP065642E.revolutum(Germany)	KP065646E.revolutum(Czech Republic)	1	0
KP065649E.revolutum(Germany)	KP065646E.revolutum(Czech Republic)	1	-1.00477
KP065651E.revolutum(Germany)	KP065646E.revolutum(Czech Republic)	1	-1.42779
KP065652E.revolutum(Germany)	KP065646E.revolutum(Czech Republic)	1	-2.03922
KP065656E.revolutum(Germany)	KP065646E.revolutum(Czech Republic)	1	-0.0661596
KP065650E.revolutum(Czech Republic)	KP065646E.revolutum(Czech Republic)	1	-0.659352
KP065653E.revolutum(Czech Republic)	KP065646E.revolutum(Czech Republic)	1	-2.29129
KP065643E.revolutum(Czech Republic)	KP065646E.revolutum(Czech Republic)	1	0
KP065644E.revolutum(Czech Republic)	KP065646E.revolutum(Czech Republic)	1	0
KP065645E.revolutum(Czech Republic)	KP065646E.revolutum(Czech Republic)	1	0
AY168936E.revolutum(Finland)	KP065647E.revolutum(Czech Republic)	1	-3.42954
KP065654E.revolutum(Finland)	KP065647E.revolutum(Czech Republic)	1	-1.85836
KP065655E.revolutum(Finland)	KP065647E.revolutum(Czech Republic)	1	-2.03909
KC618451E.revolutum(Iceland)	KP065647E.revolutum(Czech Republic)	1	-0.350127
KC618452E.revolutum(Iceland)	KP065647E.revolutum(Czech Republic)	1	0
KC618453E.revolutum(Iceland)	KP065647E.revolutum(Czech Republic)	1	-1.00478
KC618454E.revolutum(Germany)	KP065647E.revolutum(Czech Republic)	1	-1.42783
KC618455E.revolutum(Germany)	KP065647E.revolutum(Czech Republic)	1	-2.12901
KC618456E.revolutum(Germany)	KP065647E.revolutum(Czech Republic)	1	-1.17604
KC618457E.revolutum(Germany)	KP065647E.revolutum(Czech Republic)	1	0
KC618458E.revolutum(Germany)	KP065647E.revolutum(Czech Republic)	1	-2.03922
KC618459E.revolutum(Germany)	KP065647E.revolutum(Czech Republic)	1	-0.660098
KC618460E.revolutum(Germany)	KP065647E.revolutum(Czech Republic)	1	-1.00477
KC618461E.revolutum(Germany)	KP065647E.revolutum(Czech Republic)	1	-1.54964
KP065648E.revolutum(Poland)	KP065647E.revolutum(Czech Republic)	1	0
KP065642E.revolutum(Germany)	KP065647E.revolutum(Czech Republic)	1	0
KP065649E.revolutum(Germany)	KP065647E.revolutum(Czech Republic)	1	-1.00477
KP065651E.revolutum(Germany)	KP065647E.revolutum(Czech Republic)	1	-1.42779
KP065652E.revolutum(Germany)	KP065647E.revolutum(Czech Republic)	1	-2.03922
KP065656E.revolutum(Germany)	KP065647E.revolutum(Czech Republic)	1	-0.0661596
KP065650E.revolutum(Czech Republic)	KP065647E.revolutum(Czech Republic)	1	-0.659352
KP065653E.revolutum(Czech Republic)	KP065647E.revolutum(Czech Republic)	1	-2.29129
KP065643E.revolutum(Czech Republic)	KP065647E.revolutum(Czech Republic)	1	0
KP065644E.revolutum(Czech Republic)	KP065647E.revolutum(Czech Republic)	1	0
KP065645E.revolutum(Czech Republic)	KP065647E.revolutum(Czech Republic)	1	0
KP065646E.revolutum(Czech Republic)	KP065647E.revolutum(Czech Republic)	1	0
AY168936E.revolutum(Finland)	KP065657E.revolutum(Czech Republic)	1	-3.42954
KP065654E.revolutum(Finland)	KP065657E.revolutum(Czech Republic)	1	-1.85836
KP065655E.revolutum(Finland)	KP065657E.revolutum(Czech Republic)	1	-2.03909
KC618451E.revolutum(Iceland)	KP065657E.revolutum(Czech Republic)	1	-1.35096
KC618452E.revolutum(Iceland)	KP065657E.revolutum(Czech Republic)	1	-1.42779
KC618453E.revolutum(Iceland)	KP065657E.revolutum(Czech Republic)	1	-1.75726
KC618454E.revolutum(Germany)	KP065657E.revolutum(Czech Republic)	1	-2.03909
KC618455E.revolutum(Germany)	KP065657E.revolutum(Czech Republic)	1	-2.12901
KC618456E.revolutum(Germany)	KP065657E.revolutum(Czech Republic)	1	-1.85646
KC618457E.revolutum(Germany)	KP065657E.revolutum(Czech Republic)	1	-1.42779
KC618458E.revolutum(Germany)	KP065657E.revolutum(Czech Republic)	1	-2.03922
KC618459E.revolutum(Germany)	KP065657E.revolutum(Czech Republic)	1	-1.54913
KC618460E.revolutum(Germany)	KP065657E.revolutum(Czech Republic)	1	-1.75717
KC618461E.revolutum(Germany)	KP065657E.revolutum(Czech Republic)	1	-1.54964
KP065648E.revolutum(Poland)	KP065657E.revolutum(Czech Republic)	1	-1.42779
KP065642E.revolutum(Germany)	KP065657E.revolutum(Czech Republic)	1	-1.42779
KP065649E.revolutum(Germany)	KP065657E.revolutum(Czech Republic)	1	-1.75717
KP065651E.revolutum(Germany)	KP065657E.revolutum(Czech Republic)	1	-2.03896
KP065652E.revolutum(Germany)	KP065657E.revolutum(Czech Republic)	1	-2.03922
KP065656E.revolutum(Germany)	KP065657E.revolutum(Czech Republic)	1	-1.16033
KP065650E.revolutum(Czech Republic)	KP065657E.revolutum(Czech Republic)	1	-1.54862
KP065653E.revolutum(Czech Republic)	KP065657E.revolutum(Czech Republic)	1	-2.29129
KP065643E.revolutum(Czech Republic)	KP065657E.revolutum(Czech Republic)	1	-1.42779
KP065644E.revolutum(Czech Republic)	KP065657E.revolutum(Czech Republic)	1	-1.42779
KP065645E.revolutum(Czech Republic)	KP065657E.revolutum(Czech Republic)	1	-1.42779
KP065646E.revolutum(Czech Republic)	KP065657E.revolutum(Czech Republic)	1	-1.42779
KP065647E.revolutum(Czech Republic)	KP065657E.revolutum(Czech Republic)	1	-1.42779
AY168936E.revolutum(Finland)	KP065658E.revolutum(Czech Republic)	1	-3.43766
KP065654E.revolutum(Finland)	KP065658E.revolutum(Czech Republic)	1	-1.18183
KP065655E.revolutum(Finland)	KP065658E.revolutum(Czech Republic)	1	-2.03948
KC618451E.revolutum(Iceland)	KP065658E.revolutum(Czech Republic)	1	-1.97323
KC618452E.revolutum(Iceland)	KP065658E.revolutum(Czech Republic)	1	-2.03935
KC618453E.revolutum(Iceland)	KP065658E.revolutum(Czech Republic)	1	-1.7575
KC618454E.revolutum(Germany)	KP065658E.revolutum(Czech Republic)	1	-2.03948
KC618455E.revolutum(Germany)	KP065658E.revolutum(Czech Republic)	1	-1.55471
KC618456E.revolutum(Germany)	KP065658E.revolutum(Czech Republic)	1	-1.85931
KC618457E.revolutum(Germany)	KP065658E.revolutum(Czech Republic)	1	-2.03935
KC618458E.revolutum(Germany)	KP065658E.revolutum(Czech Republic)	1	-1.42801
KC618459E.revolutum(Germany)	KP065658E.revolutum(Czech Republic)	1	-2.12947
KC618460E.revolutum(Germany)	KP065658E.revolutum(Czech Republic)	1	-2.29147
KC618461E.revolutum(Germany)	KP065658E.revolutum(Czech Republic)	1	-0.665301
KP065648E.revolutum(Poland)	KP065658E.revolutum(Czech Republic)	1	-2.03935
KP065642E.revolutum(Germany)	KP065658E.revolutum(Czech Republic)	1	-2.03935
KP065649E.revolutum(Germany)	KP065658E.revolutum(Czech Republic)	1	-2.29147
KP065651E.revolutum(Germany)	KP065658E.revolutum(Czech Republic)	1	-2.52287
KP065652E.revolutum(Germany)	KP065658E.revolutum(Czech Republic)	1	-1.42801
KP065656E.revolutum(Germany)	KP065658E.revolutum(Czech Republic)	1	-1.82108
KP065650E.revolutum(Czech Republic)	KP065658E.revolutum(Czech Republic)	1	-2.12901
KP065653E.revolutum(Czech Republic)	KP065658E.revolutum(Czech Republic)	1	-1.75759
KP065643E.revolutum(Czech Republic)	KP065658E.revolutum(Czech Republic)	1	-2.03935
KP065644E.revolutum(Czech Republic)	KP065658E.revolutum(Czech Republic)	1	-2.03935
KP065645E.revolutum(Czech Republic)	KP065658E.revolutum(Czech Republic)	1	-2.03935
KP065646E.revolutum(Czech Republic)	KP065658E.revolutum(Czech Republic)	1	-2.03935
KP065647E.revolutum(Czech Republic)	KP065658E.revolutum(Czech Republic)	1	-2.03935
KP065657E.revolutum(Czech Republic)	KP065658E.revolutum(Czech Republic)	1	-2.03935
AY168936E.revolutum(Finland)	KP455626E.revolutum(Thailand)	1	-3.60895
KP065654E.revolutum(Finland)	KP455626E.revolutum(Thailand)	1	-2.12808
KP065655E.revolutum(Finland)	KP455626E.revolutum(Thailand)	1	-2.29111
KC618451E.revolutum(Iceland)	KP455626E.revolutum(Thailand)	1	-0.940936
KC618452E.revolutum(Iceland)	KP455626E.revolutum(Thailand)	1	-1.00477
KC618453E.revolutum(Iceland)	KP455626E.revolutum(Thailand)	1	-1.42783
KC618454E.revolutum(Germany)	KP455626E.revolutum(Thailand)	1	-1.75726
KC618455E.revolutum(Germany)	KP455626E.revolutum(Thailand)	1	-2.37335
KC618456E.revolutum(Germany)	KP455626E.revolutum(Thailand)	1	-1.54862
KC618457E.revolutum(Germany)	KP455626E.revolutum(Thailand)	1	-1.00477
KC618458E.revolutum(Germany)	KP455626E.revolutum(Thailand)	1	-2.29129
KC618459E.revolutum(Germany)	KP455626E.revolutum(Thailand)	0.159305	1.00148
KC618460E.revolutum(Germany)	KP455626E.revolutum(Thailand)	1	-1.42779
KC618461E.revolutum(Germany)	KP455626E.revolutum(Thailand)	1	-1.85741
KP065648E.revolutum(Poland)	KP455626E.revolutum(Thailand)	1	-1.00477
KP065642E.revolutum(Germany)	KP455626E.revolutum(Thailand)	1	-1.00477
KP065649E.revolutum(Germany)	KP455626E.revolutum(Thailand)	1	-1.42779
KP065651E.revolutum(Germany)	KP455626E.revolutum(Thailand)	1	-1.75717
KP065652E.revolutum(Germany)	KP455626E.revolutum(Thailand)	1	-2.29129
KP065656E.revolutum(Germany)	KP455626E.revolutum(Thailand)	1	-0.717286
KP065650E.revolutum(Czech Republic)	KP455626E.revolutum(Thailand)	1	-1.17604
KP065653E.revolutum(Czech Republic)	KP455626E.revolutum(Thailand)	1	-2.52262
KP065643E.revolutum(Czech Republic)	KP455626E.revolutum(Thailand)	1	-1.00477
KP065644E.revolutum(Czech Republic)	KP455626E.revolutum(Thailand)	1	-1.00477
KP065645E.revolutum(Czech Republic)	KP455626E.revolutum(Thailand)	1	-1.00477
KP065646E.revolutum(Czech Republic)	KP455626E.revolutum(Thailand)	1	-1.00477
KP065647E.revolutum(Czech Republic)	KP455626E.revolutum(Thailand)	1	-1.00477
KP065657E.revolutum(Czech Republic)	KP455626E.revolutum(Thailand)	1	-1.75717
KP065658E.revolutum(Czech Republic)	KP455626E.revolutum(Thailand)	1	-2.29147
AY168936E.revolutum(Finland)	KP455627E.revolutum(Thailand)	1	-3.42954
KP065654E.revolutum(Finland)	KP455627E.revolutum(Thailand)	1	-1.85836
KP065655E.revolutum(Finland)	KP455627E.revolutum(Thailand)	1	-2.03909
KC618451E.revolutum(Iceland)	KP455627E.revolutum(Thailand)	1	-0.350127
KC618452E.revolutum(Iceland)	KP455627E.revolutum(Thailand)	1	0
KC618453E.revolutum(Iceland)	KP455627E.revolutum(Thailand)	1	-1.00478
KC618454E.revolutum(Germany)	KP455627E.revolutum(Thailand)	1	-1.42783
KC618455E.revolutum(Germany)	KP455627E.revolutum(Thailand)	1	-2.12901
KC618456E.revolutum(Germany)	KP455627E.revolutum(Thailand)	1	-1.17604
KC618457E.revolutum(Germany)	KP455627E.revolutum(Thailand)	1	0
KC618458E.revolutum(Germany)	KP455627E.revolutum(Thailand)	1	-2.03922
KC618459E.revolutum(Germany)	KP455627E.revolutum(Thailand)	1	-0.660098
KC618460E.revolutum(Germany)	KP455627E.revolutum(Thailand)	1	-1.00477
KC618461E.revolutum(Germany)	KP455627E.revolutum(Thailand)	1	-1.54964
KP065648E.revolutum(Poland)	KP455627E.revolutum(Thailand)	1	0
KP065642E.revolutum(Germany)	KP455627E.revolutum(Thailand)	1	0
KP065649E.revolutum(Germany)	KP455627E.revolutum(Thailand)	1	-1.00477
KP065651E.revolutum(Germany)	KP455627E.revolutum(Thailand)	1	-1.42779
KP065652E.revolutum(Germany)	KP455627E.revolutum(Thailand)	1	-2.03922
KP065656E.revolutum(Germany)	KP455627E.revolutum(Thailand)	1	-0.0661596
KP065650E.revolutum(Czech Republic)	KP455627E.revolutum(Thailand)	1	-0.659352
KP065653E.revolutum(Czech Republic)	KP455627E.revolutum(Thailand)	1	-2.29129
KP065643E.revolutum(Czech Republic)	KP455627E.revolutum(Thailand)	1	0
KP065644E.revolutum(Czech Republic)	KP455627E.revolutum(Thailand)	1	0
KP065645E.revolutum(Czech Republic)	KP455627E.revolutum(Thailand)	1	0
KP065646E.revolutum(Czech Republic)	KP455627E.revolutum(Thailand)	1	0
KP065647E.revolutum(Czech Republic)	KP455627E.revolutum(Thailand)	1	0
KP065657E.revolutum(Czech Republic)	KP455627E.revolutum(Thailand)	1	-1.42779
KP065658E.revolutum(Czech Republic)	KP455627E.revolutum(Thailand)	1	-2.03935
KP455626E.revolutum(Thailand)	KP455627E.revolutum(Thailand)	1	-1.00477
AY168936E.revolutum(Finland)	KP455628E.revolutum(Thailand)	1	-3.42954
KP065654E.revolutum(Finland)	KP455628E.revolutum(Thailand)	1	-1.85836
KP065655E.revolutum(Finland)	KP455628E.revolutum(Thailand)	1	-2.03909
KC618451E.revolutum(Iceland)	KP455628E.revolutum(Thailand)	1	-0.350127
KC618452E.revolutum(Iceland)	KP455628E.revolutum(Thailand)	1	0
KC618453E.revolutum(Iceland)	KP455628E.revolutum(Thailand)	1	-1.00478
KC618454E.revolutum(Germany)	KP455628E.revolutum(Thailand)	1	-1.42783
KC618455E.revolutum(Germany)	KP455628E.revolutum(Thailand)	1	-2.12901
KC618456E.revolutum(Germany)	KP455628E.revolutum(Thailand)	1	-1.17604
KC618457E.revolutum(Germany)	KP455628E.revolutum(Thailand)	1	0
KC618458E.revolutum(Germany)	KP455628E.revolutum(Thailand)	1	-2.03922
KC618459E.revolutum(Germany)	KP455628E.revolutum(Thailand)	1	-0.660098
KC618460E.revolutum(Germany)	KP455628E.revolutum(Thailand)	1	-1.00477
KC618461E.revolutum(Germany)	KP455628E.revolutum(Thailand)	1	-1.54964
KP065648E.revolutum(Poland)	KP455628E.revolutum(Thailand)	1	0
KP065642E.revolutum(Germany)	KP455628E.revolutum(Thailand)	1	0
KP065649E.revolutum(Germany)	KP455628E.revolutum(Thailand)	1	-1.00477
KP065651E.revolutum(Germany)	KP455628E.revolutum(Thailand)	1	-1.42779
KP065652E.revolutum(Germany)	KP455628E.revolutum(Thailand)	1	-2.03922
KP065656E.revolutum(Germany)	KP455628E.revolutum(Thailand)	1	-0.0661596
KP065650E.revolutum(Czech Republic)	KP455628E.revolutum(Thailand)	1	-0.659352
KP065653E.revolutum(Czech Republic)	KP455628E.revolutum(Thailand)	1	-2.29129
KP065643E.revolutum(Czech Republic)	KP455628E.revolutum(Thailand)	1	0
KP065644E.revolutum(Czech Republic)	KP455628E.revolutum(Thailand)	1	0
KP065645E.revolutum(Czech Republic)	KP455628E.revolutum(Thailand)	1	0
KP065646E.revolutum(Czech Republic)	KP455628E.revolutum(Thailand)	1	0
KP065647E.revolutum(Czech Republic)	KP455628E.revolutum(Thailand)	1	0
KP065657E.revolutum(Czech Republic)	KP455628E.revolutum(Thailand)	1	-1.42779
KP065658E.revolutum(Czech Republic)	KP455628E.revolutum(Thailand)	1	-2.03935
KP455626E.revolutum(Thailand)	KP455628E.revolutum(Thailand)	1	-1.00477
KP455627E.revolutum(Thailand)	KP455628E.revolutum(Thailand)	1	0
AY168936E.revolutum(Finland)	KP455629E.revolutum(Thailand)	1	-3.42954
KP065654E.revolutum(Finland)	KP455629E.revolutum(Thailand)	1	-1.85836
KP065655E.revolutum(Finland)	KP455629E.revolutum(Thailand)	1	-2.03909
KC618451E.revolutum(Iceland)	KP455629E.revolutum(Thailand)	1	-0.350127
KC618452E.revolutum(Iceland)	KP455629E.revolutum(Thailand)	1	0
KC618453E.revolutum(Iceland)	KP455629E.revolutum(Thailand)	1	-1.00478
KC618454E.revolutum(Germany)	KP455629E.revolutum(Thailand)	1	-1.42783
KC618455E.revolutum(Germany)	KP455629E.revolutum(Thailand)	1	-2.12901
KC618456E.revolutum(Germany)	KP455629E.revolutum(Thailand)	1	-1.17604
KC618457E.revolutum(Germany)	KP455629E.revolutum(Thailand)	1	0
KC618458E.revolutum(Germany)	KP455629E.revolutum(Thailand)	1	-2.03922
KC618459E.revolutum(Germany)	KP455629E.revolutum(Thailand)	1	-0.660098
KC618460E.revolutum(Germany)	KP455629E.revolutum(Thailand)	1	-1.00477
KC618461E.revolutum(Germany)	KP455629E.revolutum(Thailand)	1	-1.54964
KP065648E.revolutum(Poland)	KP455629E.revolutum(Thailand)	1	0
KP065642E.revolutum(Germany)	KP455629E.revolutum(Thailand)	1	0
KP065649E.revolutum(Germany)	KP455629E.revolutum(Thailand)	1	-1.00477
KP065651E.revolutum(Germany)	KP455629E.revolutum(Thailand)	1	-1.42779
KP065652E.revolutum(Germany)	KP455629E.revolutum(Thailand)	1	-2.03922
KP065656E.revolutum(Germany)	KP455629E.revolutum(Thailand)	1	-0.0661596
KP065650E.revolutum(Czech Republic)	KP455629E.revolutum(Thailand)	1	-0.659352
KP065653E.revolutum(Czech Republic)	KP455629E.revolutum(Thailand)	1	-2.29129
KP065643E.revolutum(Czech Republic)	KP455629E.revolutum(Thailand)	1	0
KP065644E.revolutum(Czech Republic)	KP455629E.revolutum(Thailand)	1	0
KP065645E.revolutum(Czech Republic)	KP455629E.revolutum(Thailand)	1	0
KP065646E.revolutum(Czech Republic)	KP455629E.revolutum(Thailand)	1	0
KP065647E.revolutum(Czech Republic)	KP455629E.revolutum(Thailand)	1	0
KP065657E.revolutum(Czech Republic)	KP455629E.revolutum(Thailand)	1	-1.42779
KP065658E.revolutum(Czech Republic)	KP455629E.revolutum(Thailand)	1	-2.03935
KP455626E.revolutum(Thailand)	KP455629E.revolutum(Thailand)	1	-1.00477
KP455627E.revolutum(Thailand)	KP455629E.revolutum(Thailand)	1	0
KP455628E.revolutum(Thailand)	KP455629E.revolutum(Thailand)	1	0
AY168936E.revolutum(Finland)	KP455630E.revolutum(Thailand)	1	-3.51172
KP065654E.revolutum(Finland)	KP455630E.revolutum(Thailand)	1	-1.97
KP065655E.revolutum(Finland)	KP455630E.revolutum(Thailand)	1	-2.12808
KC618451E.revolutum(Iceland)	KP455630E.revolutum(Thailand)	1	-1.17952
KC618452E.revolutum(Iceland)	KP455630E.revolutum(Thailand)	1	-0.660843
KC618453E.revolutum(Iceland)	KP455630E.revolutum(Thailand)	1	-1.17836
KC618454E.revolutum(Germany)	KP455630E.revolutum(Thailand)	1	-1.55066
KC618455E.revolutum(Germany)	KP455630E.revolutum(Thailand)	1	-2.52311
KC618456E.revolutum(Germany)	KP455630E.revolutum(Thailand)	1	-1.34909
KC618457E.revolutum(Germany)	KP455630E.revolutum(Thailand)	1	-0.660843
KC618458E.revolutum(Germany)	KP455630E.revolutum(Thailand)	1	-2.12901
KC618459E.revolutum(Germany)	KP455630E.revolutum(Thailand)	1	-0.939871
KC618460E.revolutum(Germany)	KP455630E.revolutum(Thailand)	1	-1.1772
KC618461E.revolutum(Germany)	KP455630E.revolutum(Thailand)	1	-1.68222
KP065648E.revolutum(Poland)	KP455630E.revolutum(Thailand)	1	-0.660843
KP065642E.revolutum(Germany)	KP455630E.revolutum(Thailand)	1	-0.660843
KP065649E.revolutum(Germany)	KP455630E.revolutum(Thailand)	1	-1.1772
KP065651E.revolutum(Germany)	KP455630E.revolutum(Thailand)	1	-1.54964
KP065652E.revolutum(Germany)	KP455630E.revolutum(Thailand)	1	-2.12901
KP065656E.revolutum(Germany)	KP455630E.revolutum(Thailand)	1	-0.945186
KP065650E.revolutum(Czech Republic)	KP455630E.revolutum(Thailand)	1	-0.938806
KP065653E.revolutum(Czech Republic)	KP455630E.revolutum(Thailand)	1	-2.37335
KP065643E.revolutum(Czech Republic)	KP455630E.revolutum(Thailand)	1	-0.660843
KP065644E.revolutum(Czech Republic)	KP455630E.revolutum(Thailand)	1	-0.660843
KP065645E.revolutum(Czech Republic)	KP455630E.revolutum(Thailand)	1	-0.660843
KP065646E.revolutum(Czech Republic)	KP455630E.revolutum(Thailand)	1	-0.660843
KP065647E.revolutum(Czech Republic)	KP455630E.revolutum(Thailand)	1	-0.660843
KP065657E.revolutum(Czech Republic)	KP455630E.revolutum(Thailand)	1	-1.54964
KP065658E.revolutum(Czech Republic)	KP455630E.revolutum(Thailand)	1	-2.12993
KP455626E.revolutum(Thailand)	KP455630E.revolutum(Thailand)	1	-1.1772
KP455627E.revolutum(Thailand)	KP455630E.revolutum(Thailand)	1	-0.660843
KP455628E.revolutum(Thailand)	KP455630E.revolutum(Thailand)	1	-0.660843
KP455629E.revolutum(Thailand)	KP455630E.revolutum(Thailand)	1	-0.660843
AY168936E.revolutum(Finland)	KP455631E.revolutum(Thailand)	1	-3.50853
KP065654E.revolutum(Finland)	KP455631E.revolutum(Thailand)	1	-1.96838
KP065655E.revolutum(Finland)	KP455631E.revolutum(Thailand)	1	-2.12716
KC618451E.revolutum(Iceland)	KP455631E.revolutum(Thailand)	1	-0.714315
KC618452E.revolutum(Iceland)	KP455631E.revolutum(Thailand)	1	-0.659352
KC618453E.revolutum(Iceland)	KP455631E.revolutum(Thailand)	1	-1.1772
KC618454E.revolutum(Germany)	KP455631E.revolutum(Thailand)	1	-1.54964
KC618455E.revolutum(Germany)	KP455631E.revolutum(Thailand)	1	-2.22655
KC618456E.revolutum(Germany)	KP455631E.revolutum(Thailand)	1	-1.34722
KC618457E.revolutum(Germany)	KP455631E.revolutum(Thailand)	1	-0.659352
KC618458E.revolutum(Germany)	KP455631E.revolutum(Thailand)	1	-2.12808
KC618459E.revolutum(Germany)	KP455631E.revolutum(Thailand)	1	-0.937739
KC618460E.revolutum(Germany)	KP455631E.revolutum(Thailand)	1	-1.17604
KC618461E.revolutum(Germany)	KP455631E.revolutum(Thailand)	1	-1.6805
KP065648E.revolutum(Poland)	KP455631E.revolutum(Thailand)	1	-0.659352
KP065642E.revolutum(Germany)	KP455631E.revolutum(Thailand)	1	-0.659352
KP065649E.revolutum(Germany)	KP455631E.revolutum(Thailand)	1	-1.17604
KP065651E.revolutum(Germany)	KP455631E.revolutum(Thailand)	1	-1.54862
KP065652E.revolutum(Germany)	KP455631E.revolutum(Thailand)	1	-2.12808
KP065656E.revolutum(Germany)	KP455631E.revolutum(Thailand)	1	-0.501115
KP065650E.revolutum(Czech Republic)	KP455631E.revolutum(Thailand)	1	-0.936672
KP065653E.revolutum(Czech Republic)	KP455631E.revolutum(Thailand)	1	-2.37243
KP065643E.revolutum(Czech Republic)	KP455631E.revolutum(Thailand)	1	-0.659352
KP065644E.revolutum(Czech Republic)	KP455631E.revolutum(Thailand)	1	-0.659352
KP065645E.revolutum(Czech Republic)	KP455631E.revolutum(Thailand)	1	-0.659352
KP065646E.revolutum(Czech Republic)	KP455631E.revolutum(Thailand)	1	-0.659352
KP065647E.revolutum(Czech Republic)	KP455631E.revolutum(Thailand)	1	-0.659352
KP065657E.revolutum(Czech Republic)	KP455631E.revolutum(Thailand)	1	-1.54862
KP065658E.revolutum(Czech Republic)	KP455631E.revolutum(Thailand)	1	-2.12901
KP455626E.revolutum(Thailand)	KP455631E.revolutum(Thailand)	1	-1.17604
KP455627E.revolutum(Thailand)	KP455631E.revolutum(Thailand)	1	-0.659352
KP455628E.revolutum(Thailand)	KP455631E.revolutum(Thailand)	1	-0.659352
KP455629E.revolutum(Thailand)	KP455631E.revolutum(Thailand)	1	-0.659352
KP455630E.revolutum(Thailand)	KP455631E.revolutum(Thailand)	1	-0.938806
AY168936E.revolutum(Finland)	KP455632E.revolutum(Thailand)	1	-3.78666
KP065654E.revolutum(Finland)	KP455632E.revolutum(Thailand)	1	-1.85931
KP065655E.revolutum(Finland)	KP455632E.revolutum(Thailand)	1	-2.03922
KC618451E.revolutum(Iceland)	KP455632E.revolutum(Thailand)	1	-1.35282
KC618452E.revolutum(Iceland)	KP455632E.revolutum(Thailand)	1	-1.42783
KC618453E.revolutum(Iceland)	KP455632E.revolutum(Thailand)	1	-1.75734
KC618454E.revolutum(Germany)	KP455632E.revolutum(Thailand)	1	-1.42788
KC618455E.revolutum(Germany)	KP455632E.revolutum(Thailand)	1	-2.12993
KC618456E.revolutum(Germany)	KP455632E.revolutum(Thailand)	1	-1.1772
KC618457E.revolutum(Germany)	KP455632E.revolutum(Thailand)	1	-1.42783
KC618458E.revolutum(Germany)	KP455632E.revolutum(Thailand)	1	-2.03935
KC618459E.revolutum(Germany)	KP455632E.revolutum(Thailand)	1	-1.55015
KC618460E.revolutum(Germany)	KP455632E.revolutum(Thailand)	1	-1.75726
KC618461E.revolutum(Germany)	KP455632E.revolutum(Thailand)	1	-1.55066
KP065648E.revolutum(Poland)	KP455632E.revolutum(Thailand)	1	-1.42783
KP065642E.revolutum(Germany)	KP455632E.revolutum(Thailand)	1	-1.42783
KP065649E.revolutum(Germany)	KP455632E.revolutum(Thailand)	1	-1.75726
KP065651E.revolutum(Germany)	KP455632E.revolutum(Thailand)	1	-2.03909
KP065652E.revolutum(Germany)	KP455632E.revolutum(Thailand)	1	-2.03935
KP065656E.revolutum(Germany)	KP455632E.revolutum(Thailand)	1	-1.16296
KP065650E.revolutum(Czech Republic)	KP455632E.revolutum(Thailand)	1	-1.54964
KP065653E.revolutum(Czech Republic)	KP455632E.revolutum(Thailand)	1	-2.29147
KP065643E.revolutum(Czech Republic)	KP455632E.revolutum(Thailand)	1	-1.42783
KP065644E.revolutum(Czech Republic)	KP455632E.revolutum(Thailand)	1	-1.42783
KP065645E.revolutum(Czech Republic)	KP455632E.revolutum(Thailand)	1	-1.42783
KP065646E.revolutum(Czech Republic)	KP455632E.revolutum(Thailand)	1	-1.42783
KP065647E.revolutum(Czech Republic)	KP455632E.revolutum(Thailand)	1	-1.42783
KP065657E.revolutum(Czech Republic)	KP455632E.revolutum(Thailand)	1	-2.03909
KP065658E.revolutum(Czech Republic)	KP455632E.revolutum(Thailand)	1	-2.03948
KP455626E.revolutum(Thailand)	KP455632E.revolutum(Thailand)	1	-1.75726
KP455627E.revolutum(Thailand)	KP455632E.revolutum(Thailand)	1	-1.42783
KP455628E.revolutum(Thailand)	KP455632E.revolutum(Thailand)	1	-1.42783
KP455629E.revolutum(Thailand)	KP455632E.revolutum(Thailand)	1	-1.42783
KP455630E.revolutum(Thailand)	KP455632E.revolutum(Thailand)	1	-1.55066
KP455631E.revolutum(Thailand)	KP455632E.revolutum(Thailand)	1	-1.54964
AY168936E.revolutum(Finland)	KP455633E.revolutum(Thailand)	1	-3.78666
KP065654E.revolutum(Finland)	KP455633E.revolutum(Thailand)	1	-2.12901
KP065655E.revolutum(Finland)	KP455633E.revolutum(Thailand)	1	-2.29129
KC618451E.revolutum(Iceland)	KP455633E.revolutum(Thailand)	1	-1.68393
KC618452E.revolutum(Iceland)	KP455633E.revolutum(Thailand)	1	-1.75726
KC618453E.revolutum(Iceland)	KP455633E.revolutum(Thailand)	1	-2.03922
KC618454E.revolutum(Germany)	KP455633E.revolutum(Thailand)	1	-1.75734
KC618455E.revolutum(Germany)	KP455633E.revolutum(Thailand)	1	-2.37428
KC618456E.revolutum(Germany)	KP455633E.revolutum(Thailand)	1	-1.54964
KC618457E.revolutum(Germany)	KP455633E.revolutum(Thailand)	1	-1.75726
KC618458E.revolutum(Germany)	KP455633E.revolutum(Thailand)	1	-2.29147
KC618459E.revolutum(Germany)	KP455633E.revolutum(Thailand)	1	-1.85788
KC618460E.revolutum(Germany)	KP455633E.revolutum(Thailand)	1	-2.03909
KC618461E.revolutum(Germany)	KP455633E.revolutum(Thailand)	1	-1.85836
KP065648E.revolutum(Poland)	KP455633E.revolutum(Thailand)	1	-1.75726
KP065642E.revolutum(Germany)	KP455633E.revolutum(Thailand)	1	-1.75726
KP065649E.revolutum(Germany)	KP455633E.revolutum(Thailand)	1	-2.03909
KP065651E.revolutum(Germany)	KP455633E.revolutum(Thailand)	1	-2.29111
KP065652E.revolutum(Germany)	KP455633E.revolutum(Thailand)	1	-2.29147
KP065656E.revolutum(Germany)	KP455633E.revolutum(Thailand)	1	-1.51535
KP065650E.revolutum(Czech Republic)	KP455633E.revolutum(Thailand)	1	-1.85741
KP065653E.revolutum(Czech Republic)	KP455633E.revolutum(Thailand)	1	-2.52287
KP065643E.revolutum(Czech Republic)	KP455633E.revolutum(Thailand)	1	-1.75726
KP065644E.revolutum(Czech Republic)	KP455633E.revolutum(Thailand)	1	-1.75726
KP065645E.revolutum(Czech Republic)	KP455633E.revolutum(Thailand)	1	-1.75726
KP065646E.revolutum(Czech Republic)	KP455633E.revolutum(Thailand)	1	-1.75726
KP065647E.revolutum(Czech Republic)	KP455633E.revolutum(Thailand)	1	-1.75726
KP065657E.revolutum(Czech Republic)	KP455633E.revolutum(Thailand)	1	-2.29111
KP065658E.revolutum(Czech Republic)	KP455633E.revolutum(Thailand)	1	-2.29165
KP455626E.revolutum(Thailand)	KP455633E.revolutum(Thailand)	1	-2.03909
KP455627E.revolutum(Thailand)	KP455633E.revolutum(Thailand)	1	-1.75726
KP455628E.revolutum(Thailand)	KP455633E.revolutum(Thailand)	1	-1.75726
KP455629E.revolutum(Thailand)	KP455633E.revolutum(Thailand)	1	-1.75726
KP455630E.revolutum(Thailand)	KP455633E.revolutum(Thailand)	1	-1.85836
KP455631E.revolutum(Thailand)	KP455633E.revolutum(Thailand)	1	-1.85741
KP455632E.revolutum(Thailand)	KP455633E.revolutum(Thailand)	1	-1.0048
AY168936E.revolutum(Finland)	LC224097E.revolutum(Bangladesh)	1	-3.41616
KP065654E.revolutum(Finland)	LC224097E.revolutum(Bangladesh)	1	-1.81654
KP065655E.revolutum(Finland)	LC224097E.revolutum(Bangladesh)	1	-1.97
KC618451E.revolutum(Iceland)	LC224097E.revolutum(Bangladesh)	0.0793336	1.4184
KC618452E.revolutum(Iceland)	LC224097E.revolutum(Bangladesh)	1	-0.350127
KC618453E.revolutum(Iceland)	LC224097E.revolutum(Bangladesh)	1	-0.943063
KC618454E.revolutum(Germany)	LC224097E.revolutum(Bangladesh)	1	-0.352735
KC618455E.revolutum(Germany)	LC224097E.revolutum(Bangladesh)	1	-2.3752
KC618456E.revolutum(Germany)	LC224097E.revolutum(Bangladesh)	1	-1.15769
KC618457E.revolutum(Germany)	LC224097E.revolutum(Bangladesh)	1	-0.350127
KC618458E.revolutum(Germany)	LC224097E.revolutum(Bangladesh)	1	-1.97162
KC618459E.revolutum(Germany)	LC224097E.revolutum(Bangladesh)	1	-0.715801
KC618460E.revolutum(Germany)	LC224097E.revolutum(Bangladesh)	0.0793324	1.4184
KC618461E.revolutum(Germany)	LC224097E.revolutum(Bangladesh)	1	-1.51293
KP065648E.revolutum(Poland)	LC224097E.revolutum(Bangladesh)	1	-0.350127
KP065642E.revolutum(Germany)	LC224097E.revolutum(Bangladesh)	1	-0.350127
KP065649E.revolutum(Germany)	LC224097E.revolutum(Bangladesh)	0.0793324	1.4184
KP065651E.revolutum(Germany)	LC224097E.revolutum(Bangladesh)	1	-1.35096
KP065652E.revolutum(Germany)	LC224097E.revolutum(Bangladesh)	1	-1.97162
KP065656E.revolutum(Germany)	LC224097E.revolutum(Bangladesh)	0.042234	1.73974
KP065650E.revolutum(Czech Republic)	LC224097E.revolutum(Bangladesh)	1	-0.714315
KP065653E.revolutum(Czech Republic)	LC224097E.revolutum(Bangladesh)	1	-2.22812
KP065643E.revolutum(Czech Republic)	LC224097E.revolutum(Bangladesh)	1	-0.350127
KP065644E.revolutum(Czech Republic)	LC224097E.revolutum(Bangladesh)	1	-0.350127
KP065645E.revolutum(Czech Republic)	LC224097E.revolutum(Bangladesh)	1	-0.350127
KP065646E.revolutum(Czech Republic)	LC224097E.revolutum(Bangladesh)	1	-0.350127
KP065647E.revolutum(Czech Republic)	LC224097E.revolutum(Bangladesh)	1	-0.350127
KP065657E.revolutum(Czech Republic)	LC224097E.revolutum(Bangladesh)	1	-1.35096
KP065658E.revolutum(Czech Republic)	LC224097E.revolutum(Bangladesh)	1	-1.97323
KP455626E.revolutum(Thailand)	LC224097E.revolutum(Bangladesh)	1	-0.940936
KP455627E.revolutum(Thailand)	LC224097E.revolutum(Bangladesh)	1	-0.350127
KP455628E.revolutum(Thailand)	LC224097E.revolutum(Bangladesh)	1	-0.350127
KP455629E.revolutum(Thailand)	LC224097E.revolutum(Bangladesh)	1	-0.350127
KP455630E.revolutum(Thailand)	LC224097E.revolutum(Bangladesh)	1	-1.17952
KP455631E.revolutum(Thailand)	LC224097E.revolutum(Bangladesh)	1	-0.714315
KP455632E.revolutum(Thailand)	LC224097E.revolutum(Bangladesh)	1	-1.35282
KP455633E.revolutum(Thailand)	LC224097E.revolutum(Bangladesh)	1	-1.68393
AY168936E.revolutum(Finland)	LC224098E.revolutum(Bangladesh)	1	-3.3263
KP065654E.revolutum(Finland)	LC224098E.revolutum(Bangladesh)	1	-1.68222
KP065655E.revolutum(Finland)	LC224098E.revolutum(Bangladesh)	1	-1.85741
KC618451E.revolutum(Iceland)	LC224098E.revolutum(Bangladesh)	1	-0.0626803
KC618452E.revolutum(Iceland)	LC224098E.revolutum(Bangladesh)	0.159305	1.00148
KC618453E.revolutum(Iceland)	LC224098E.revolutum(Bangladesh)	1	-0.660843
KC618454E.revolutum(Germany)	LC224098E.revolutum(Bangladesh)	1	-1.1772
KC618455E.revolutum(Germany)	LC224098E.revolutum(Bangladesh)	1	-1.97
KC618456E.revolutum(Germany)	LC224098E.revolutum(Bangladesh)	1	-0.936672
KC618457E.revolutum(Germany)	LC224098E.revolutum(Bangladesh)	0.159305	1.00148
KC618458E.revolutum(Germany)	LC224098E.revolutum(Bangladesh)	1	-1.85836
KC618459E.revolutum(Germany)	LC224098E.revolutum(Bangladesh)	1	-0.34621
KC618460E.revolutum(Germany)	LC224098E.revolutum(Bangladesh)	1	-0.659352
KC618461E.revolutum(Germany)	LC224098E.revolutum(Bangladesh)	1	-1.34909
KP065648E.revolutum(Poland)	LC224098E.revolutum(Bangladesh)	0.159305	1.00148
KP065642E.revolutum(Germany)	LC224098E.revolutum(Bangladesh)	0.159305	1.00148
KP065649E.revolutum(Germany)	LC224098E.revolutum(Bangladesh)	1	-0.659352
KP065651E.revolutum(Germany)	LC224098E.revolutum(Bangladesh)	1	-1.17604
KP065652E.revolutum(Germany)	LC224098E.revolutum(Bangladesh)	1	-1.85836
KP065656E.revolutum(Germany)	LC224098E.revolutum(Bangladesh)	0.420911	0.199996
KP065650E.revolutum(Czech Republic)	LC224098E.revolutum(Bangladesh)	1	-0.344904
KP065653E.revolutum(Czech Republic)	LC224098E.revolutum(Bangladesh)	1	-2.12808
KP065643E.revolutum(Czech Republic)	LC224098E.revolutum(Bangladesh)	0.159305	1.00148
KP065644E.revolutum(Czech Republic)	LC224098E.revolutum(Bangladesh)	0.159305	1.00148
KP065645E.revolutum(Czech Republic)	LC224098E.revolutum(Bangladesh)	0.159305	1.00148
KP065646E.revolutum(Czech Republic)	LC224098E.revolutum(Bangladesh)	0.159305	1.00148
KP065647E.revolutum(Czech Republic)	LC224098E.revolutum(Bangladesh)	0.159305	1.00148
KP065657E.revolutum(Czech Republic)	LC224098E.revolutum(Bangladesh)	1	-1.17604
KP065658E.revolutum(Czech Republic)	LC224098E.revolutum(Bangladesh)	1	-1.85931
KP455626E.revolutum(Thailand)	LC224098E.revolutum(Bangladesh)	1	-0.659352
KP455627E.revolutum(Thailand)	LC224098E.revolutum(Bangladesh)	0.159305	1.00148
KP455628E.revolutum(Thailand)	LC224098E.revolutum(Bangladesh)	0.159305	1.00148
KP455629E.revolutum(Thailand)	LC224098E.revolutum(Bangladesh)	0.159305	1.00148
KP455630E.revolutum(Thailand)	LC224098E.revolutum(Bangladesh)	1	-0.347516
KP455631E.revolutum(Thailand)	LC224098E.revolutum(Bangladesh)	1	-0.344904
KP455632E.revolutum(Thailand)	LC224098E.revolutum(Bangladesh)	1	-1.1772
KP455633E.revolutum(Thailand)	LC224098E.revolutum(Bangladesh)	1	-1.54964
LC224097E.revolutum(Bangladesh)	LC224098E.revolutum(Bangladesh)	1	-0.0626803
AY168936E.revolutum(Finland)	LC224099E.revolutum(Bangladesh)	1	-3.78524
KP065654E.revolutum(Finland)	LC224099E.revolutum(Bangladesh)	1	-1.96919
KP065655E.revolutum(Finland)	LC224099E.revolutum(Bangladesh)	1	-2.12762
KC618451E.revolutum(Iceland)	LC224099E.revolutum(Bangladesh)	1	-1.35189
KC618452E.revolutum(Iceland)	LC224099E.revolutum(Bangladesh)	1	-1.42781
KC618453E.revolutum(Iceland)	LC224099E.revolutum(Bangladesh)	1	-1.7573
KC618454E.revolutum(Germany)	LC224099E.revolutum(Bangladesh)	1	-1.55015
KC618455E.revolutum(Germany)	LC224099E.revolutum(Bangladesh)	1	-2.22734
KC618456E.revolutum(Germany)	LC224099E.revolutum(Bangladesh)	1	-1.34815
KC618457E.revolutum(Germany)	LC224099E.revolutum(Bangladesh)	1	-1.42781
KC618458E.revolutum(Germany)	LC224099E.revolutum(Bangladesh)	1	-2.12854
KC618459E.revolutum(Germany)	LC224099E.revolutum(Bangladesh)	1	-1.54964
KC618460E.revolutum(Germany)	LC224099E.revolutum(Bangladesh)	1	-1.75722
KC618461E.revolutum(Germany)	LC224099E.revolutum(Bangladesh)	1	-1.68136
KP065648E.revolutum(Poland)	LC224099E.revolutum(Bangladesh)	1	-1.42781
KP065642E.revolutum(Germany)	LC224099E.revolutum(Bangladesh)	1	-1.42781
KP065649E.revolutum(Germany)	LC224099E.revolutum(Bangladesh)	1	-1.75722
KP065651E.revolutum(Germany)	LC224099E.revolutum(Bangladesh)	1	-2.03903
KP065652E.revolutum(Germany)	LC224099E.revolutum(Bangladesh)	1	-2.12854
KP065656E.revolutum(Germany)	LC224099E.revolutum(Bangladesh)	1	-1.16164
KP065650E.revolutum(Czech Republic)	LC224099E.revolutum(Bangladesh)	1	-1.54913
KP065653E.revolutum(Czech Republic)	LC224099E.revolutum(Bangladesh)	1	-2.37289
KP065643E.revolutum(Czech Republic)	LC224099E.revolutum(Bangladesh)	1	-1.42781
KP065644E.revolutum(Czech Republic)	LC224099E.revolutum(Bangladesh)	1	-1.42781
KP065645E.revolutum(Czech Republic)	LC224099E.revolutum(Bangladesh)	1	-1.42781
KP065646E.revolutum(Czech Republic)	LC224099E.revolutum(Bangladesh)	1	-1.42781
KP065647E.revolutum(Czech Republic)	LC224099E.revolutum(Bangladesh)	1	-1.42781
KP065657E.revolutum(Czech Republic)	LC224099E.revolutum(Bangladesh)	1	-2.03903
KP065658E.revolutum(Czech Republic)	LC224099E.revolutum(Bangladesh)	1	-2.12947
KP455626E.revolutum(Thailand)	LC224099E.revolutum(Bangladesh)	1	-1.75722
KP455627E.revolutum(Thailand)	LC224099E.revolutum(Bangladesh)	1	-1.42781
KP455628E.revolutum(Thailand)	LC224099E.revolutum(Bangladesh)	1	-1.42781
KP455629E.revolutum(Thailand)	LC224099E.revolutum(Bangladesh)	1	-1.42781
KP455630E.revolutum(Thailand)	LC224099E.revolutum(Bangladesh)	1	-1.55015
KP455631E.revolutum(Thailand)	LC224099E.revolutum(Bangladesh)	1	-1.54913
KP455632E.revolutum(Thailand)	LC224099E.revolutum(Bangladesh)	1	-1.55015
KP455633E.revolutum(Thailand)	LC224099E.revolutum(Bangladesh)	1	-1.85788
LC224097E.revolutum(Bangladesh)	LC224099E.revolutum(Bangladesh)	1	-1.35189
LC224098E.revolutum(Bangladesh)	LC224099E.revolutum(Bangladesh)	1	-1.17662
AY168936E.revolutum(Finland)	LC224100E.revolutum(Bangladesh)	1	-3.78382
KP065654E.revolutum(Finland)	LC224100E.revolutum(Bangladesh)	1	-2.37243
KP065655E.revolutum(Finland)	LC224100E.revolutum(Bangladesh)	1	-2.52238
KC618451E.revolutum(Iceland)	LC224100E.revolutum(Bangladesh)	1	-0.350127
KC618452E.revolutum(Iceland)	LC224100E.revolutum(Bangladesh)	1	-1.42779
KC618453E.revolutum(Iceland)	LC224100E.revolutum(Bangladesh)	1	-1.75726
KC618454E.revolutum(Germany)	LC224100E.revolutum(Bangladesh)	1	-1.42783
KC618455E.revolutum(Germany)	LC224100E.revolutum(Bangladesh)	1	-2.59943
KC618456E.revolutum(Germany)	LC224100E.revolutum(Bangladesh)	1	-1.85646
KC618457E.revolutum(Germany)	LC224100E.revolutum(Bangladesh)	1	-1.42779
KC618458E.revolutum(Germany)	LC224100E.revolutum(Bangladesh)	1	-2.52262
KC618459E.revolutum(Germany)	LC224100E.revolutum(Bangladesh)	1	-1.54913
KC618460E.revolutum(Germany)	LC224100E.revolutum(Bangladesh)	1	-1.00477
KC618461E.revolutum(Germany)	LC224100E.revolutum(Bangladesh)	1	-2.12716
KP065648E.revolutum(Poland)	LC224100E.revolutum(Bangladesh)	1	-1.42779
KP065642E.revolutum(Germany)	LC224100E.revolutum(Bangladesh)	1	-1.42779
KP065649E.revolutum(Germany)	LC224100E.revolutum(Bangladesh)	1	-1.00477
KP065651E.revolutum(Germany)	LC224100E.revolutum(Bangladesh)	1	-2.03896
KP065652E.revolutum(Germany)	LC224100E.revolutum(Bangladesh)	1	-2.52262
KP065656E.revolutum(Germany)	LC224100E.revolutum(Bangladesh)	1	-0.0661596
KP065650E.revolutum(Czech Republic)	LC224100E.revolutum(Bangladesh)	1	-1.54862
KP065653E.revolutum(Czech Republic)	LC224100E.revolutum(Bangladesh)	1	-2.73861
KP065643E.revolutum(Czech Republic)	LC224100E.revolutum(Bangladesh)	1	-1.42779
KP065644E.revolutum(Czech Republic)	LC224100E.revolutum(Bangladesh)	1	-1.42779
KP065645E.revolutum(Czech Republic)	LC224100E.revolutum(Bangladesh)	1	-1.42779
KP065646E.revolutum(Czech Republic)	LC224100E.revolutum(Bangladesh)	1	-1.42779
KP065647E.revolutum(Czech Republic)	LC224100E.revolutum(Bangladesh)	1	-1.42779
KP065657E.revolutum(Czech Republic)	LC224100E.revolutum(Bangladesh)	1	-2.03896
KP065658E.revolutum(Czech Republic)	LC224100E.revolutum(Bangladesh)	1	-2.52287
KP455626E.revolutum(Thailand)	LC224100E.revolutum(Bangladesh)	1	-1.75717
KP455627E.revolutum(Thailand)	LC224100E.revolutum(Bangladesh)	1	-1.42779
KP455628E.revolutum(Thailand)	LC224100E.revolutum(Bangladesh)	1	-1.42779
KP455629E.revolutum(Thailand)	LC224100E.revolutum(Bangladesh)	1	-1.42779
KP455630E.revolutum(Thailand)	LC224100E.revolutum(Bangladesh)	1	-1.54964
KP455631E.revolutum(Thailand)	LC224100E.revolutum(Bangladesh)	1	-1.54862
KP455632E.revolutum(Thailand)	LC224100E.revolutum(Bangladesh)	1	-2.03909
KP455633E.revolutum(Thailand)	LC224100E.revolutum(Bangladesh)	1	-2.29111
LC224097E.revolutum(Bangladesh)	LC224100E.revolutum(Bangladesh)	1	-0.350127
LC224098E.revolutum(Bangladesh)	LC224100E.revolutum(Bangladesh)	1	-1.17604
LC224099E.revolutum(Bangladesh)	LC224100E.revolutum(Bangladesh)	1	-2.03903
AY168936E.revolutum(Finland)	LC224101E.revolutum(Bangladesh)	1	-3.42954
KP065654E.revolutum(Finland)	LC224101E.revolutum(Bangladesh)	1	-1.85836
KP065655E.revolutum(Finland)	LC224101E.revolutum(Bangladesh)	1	-2.03909
KC618451E.revolutum(Iceland)	LC224101E.revolutum(Bangladesh)	1	-1.35096
KC618452E.revolutum(Iceland)	LC224101E.revolutum(Bangladesh)	1	-1.42779
KC618453E.revolutum(Iceland)	LC224101E.revolutum(Bangladesh)	1	-1.75726
KC618454E.revolutum(Germany)	LC224101E.revolutum(Bangladesh)	1	-2.03909
KC618455E.revolutum(Germany)	LC224101E.revolutum(Bangladesh)	1	-2.12901
KC618456E.revolutum(Germany)	LC224101E.revolutum(Bangladesh)	1	-1.85646
KC618457E.revolutum(Germany)	LC224101E.revolutum(Bangladesh)	1	-1.42779
KC618458E.revolutum(Germany)	LC224101E.revolutum(Bangladesh)	1	-2.03922
KC618459E.revolutum(Germany)	LC224101E.revolutum(Bangladesh)	1	-1.54913
KC618460E.revolutum(Germany)	LC224101E.revolutum(Bangladesh)	1	-1.75717
KC618461E.revolutum(Germany)	LC224101E.revolutum(Bangladesh)	1	-1.54964
KP065648E.revolutum(Poland)	LC224101E.revolutum(Bangladesh)	1	-1.42779
KP065642E.revolutum(Germany)	LC224101E.revolutum(Bangladesh)	1	-1.42779
KP065649E.revolutum(Germany)	LC224101E.revolutum(Bangladesh)	1	-1.75717
KP065651E.revolutum(Germany)	LC224101E.revolutum(Bangladesh)	1	-2.03896
KP065652E.revolutum(Germany)	LC224101E.revolutum(Bangladesh)	1	-2.03922
KP065656E.revolutum(Germany)	LC224101E.revolutum(Bangladesh)	1	-1.16033
KP065650E.revolutum(Czech Republic)	LC224101E.revolutum(Bangladesh)	1	-1.54862
KP065653E.revolutum(Czech Republic)	LC224101E.revolutum(Bangladesh)	1	-2.29129
KP065643E.revolutum(Czech Republic)	LC224101E.revolutum(Bangladesh)	1	-1.42779
KP065644E.revolutum(Czech Republic)	LC224101E.revolutum(Bangladesh)	1	-1.42779
KP065645E.revolutum(Czech Republic)	LC224101E.revolutum(Bangladesh)	1	-1.42779
KP065646E.revolutum(Czech Republic)	LC224101E.revolutum(Bangladesh)	1	-1.42779
KP065647E.revolutum(Czech Republic)	LC224101E.revolutum(Bangladesh)	1	-1.42779
KP065657E.revolutum(Czech Republic)	LC224101E.revolutum(Bangladesh)	1	0
KP065658E.revolutum(Czech Republic)	LC224101E.revolutum(Bangladesh)	1	-2.03935
KP455626E.revolutum(Thailand)	LC224101E.revolutum(Bangladesh)	1	-1.75717
KP455627E.revolutum(Thailand)	LC224101E.revolutum(Bangladesh)	1	-1.42779
KP455628E.revolutum(Thailand)	LC224101E.revolutum(Bangladesh)	1	-1.42779
KP455629E.revolutum(Thailand)	LC224101E.revolutum(Bangladesh)	1	-1.42779
KP455630E.revolutum(Thailand)	LC224101E.revolutum(Bangladesh)	1	-1.54964
KP455631E.revolutum(Thailand)	LC224101E.revolutum(Bangladesh)	1	-1.54862
KP455632E.revolutum(Thailand)	LC224101E.revolutum(Bangladesh)	1	-2.03909
KP455633E.revolutum(Thailand)	LC224101E.revolutum(Bangladesh)	1	-2.29111
LC224097E.revolutum(Bangladesh)	LC224101E.revolutum(Bangladesh)	1	-1.35096
LC224098E.revolutum(Bangladesh)	LC224101E.revolutum(Bangladesh)	1	-1.17604
LC224099E.revolutum(Bangladesh)	LC224101E.revolutum(Bangladesh)	1	-2.03903
LC224100E.revolutum(Bangladesh)	LC224101E.revolutum(Bangladesh)	1	-2.03896
AY168936E.revolutum(Finland)	LC224102E.revolutum(Bangladesh)	1	-3.51172
KP065654E.revolutum(Finland)	LC224102E.revolutum(Bangladesh)	1	-1.97
KP065655E.revolutum(Finland)	LC224102E.revolutum(Bangladesh)	1	-2.12808
KC618451E.revolutum(Iceland)	LC224102E.revolutum(Bangladesh)	0.159306	1.00148
KC618452E.revolutum(Iceland)	LC224102E.revolutum(Bangladesh)	1	-0.660843
KC618453E.revolutum(Iceland)	LC224102E.revolutum(Bangladesh)	1	-1.17836
KC618454E.revolutum(Germany)	LC224102E.revolutum(Bangladesh)	1	-0.662332
KC618455E.revolutum(Germany)	LC224102E.revolutum(Bangladesh)	1	-2.52311
KC618456E.revolutum(Germany)	LC224102E.revolutum(Bangladesh)	1	-1.34909
KC618457E.revolutum(Germany)	LC224102E.revolutum(Bangladesh)	1	-0.660843
KC618458E.revolutum(Germany)	LC224102E.revolutum(Bangladesh)	1	-2.12901
KC618459E.revolutum(Germany)	LC224102E.revolutum(Bangladesh)	1	-0.939871
KC618460E.revolutum(Germany)	LC224102E.revolutum(Bangladesh)	0.159305	1.00148
KC618461E.revolutum(Germany)	LC224102E.revolutum(Bangladesh)	1	-1.68222
KP065648E.revolutum(Poland)	LC224102E.revolutum(Bangladesh)	1	-0.660843
KP065642E.revolutum(Germany)	LC224102E.revolutum(Bangladesh)	1	-0.660843
KP065649E.revolutum(Germany)	LC224102E.revolutum(Bangladesh)	0.159305	1.00148
KP065651E.revolutum(Germany)	LC224102E.revolutum(Bangladesh)	1	-1.54964
KP065652E.revolutum(Germany)	LC224102E.revolutum(Bangladesh)	1	-2.12901
KP065656E.revolutum(Germany)	LC224102E.revolutum(Bangladesh)	0.0793336	1.4184
KP065650E.revolutum(Czech Republic)	LC224102E.revolutum(Bangladesh)	1	-0.938806
KP065653E.revolutum(Czech Republic)	LC224102E.revolutum(Bangladesh)	1	-2.37335
KP065643E.revolutum(Czech Republic)	LC224102E.revolutum(Bangladesh)	1	-0.660843
KP065644E.revolutum(Czech Republic)	LC224102E.revolutum(Bangladesh)	1	-0.660843
KP065645E.revolutum(Czech Republic)	LC224102E.revolutum(Bangladesh)	1	-0.660843
KP065646E.revolutum(Czech Republic)	LC224102E.revolutum(Bangladesh)	1	-0.660843
KP065647E.revolutum(Czech Republic)	LC224102E.revolutum(Bangladesh)	1	-0.660843
KP065657E.revolutum(Czech Republic)	LC224102E.revolutum(Bangladesh)	1	-1.54964
KP065658E.revolutum(Czech Republic)	LC224102E.revolutum(Bangladesh)	1	-2.12993
KP455626E.revolutum(Thailand)	LC224102E.revolutum(Bangladesh)	1	-1.1772
KP455627E.revolutum(Thailand)	LC224102E.revolutum(Bangladesh)	1	-0.660843
KP455628E.revolutum(Thailand)	LC224102E.revolutum(Bangladesh)	1	-0.660843
KP455629E.revolutum(Thailand)	LC224102E.revolutum(Bangladesh)	1	-0.660843
KP455630E.revolutum(Thailand)	LC224102E.revolutum(Bangladesh)	1	-1.42788
KP455631E.revolutum(Thailand)	LC224102E.revolutum(Bangladesh)	1	-0.938806
KP455632E.revolutum(Thailand)	LC224102E.revolutum(Bangladesh)	1	-1.55066
KP455633E.revolutum(Thailand)	LC224102E.revolutum(Bangladesh)	1	-1.85836
LC224097E.revolutum(Bangladesh)	LC224102E.revolutum(Bangladesh)	0.159306	1.00148
LC224098E.revolutum(Bangladesh)	LC224102E.revolutum(Bangladesh)	1	-0.347516
LC224099E.revolutum(Bangladesh)	LC224102E.revolutum(Bangladesh)	1	-1.55015
LC224100E.revolutum(Bangladesh)	LC224102E.revolutum(Bangladesh)	1	-0.660843
LC224101E.revolutum(Bangladesh)	LC224102E.revolutum(Bangladesh)	1	-1.54964
AY168936E.revolutum(Finland)	LC224103E.revolutum(Bangladesh)	1	-3.42954
KP065654E.revolutum(Finland)	LC224103E.revolutum(Bangladesh)	1	-1.85836
KP065655E.revolutum(Finland)	LC224103E.revolutum(Bangladesh)	1	-2.03909
KC618451E.revolutum(Iceland)	LC224103E.revolutum(Bangladesh)	1	-0.350127
KC618452E.revolutum(Iceland)	LC224103E.revolutum(Bangladesh)	1	0
KC618453E.revolutum(Iceland)	LC224103E.revolutum(Bangladesh)	1	-1.00478
KC618454E.revolutum(Germany)	LC224103E.revolutum(Bangladesh)	1	-1.42783
KC618455E.revolutum(Germany)	LC224103E.revolutum(Bangladesh)	1	-2.12901
KC618456E.revolutum(Germany)	LC224103E.revolutum(Bangladesh)	1	-1.17604
KC618457E.revolutum(Germany)	LC224103E.revolutum(Bangladesh)	1	0
KC618458E.revolutum(Germany)	LC224103E.revolutum(Bangladesh)	1	-2.03922
KC618459E.revolutum(Germany)	LC224103E.revolutum(Bangladesh)	1	-0.660098
KC618460E.revolutum(Germany)	LC224103E.revolutum(Bangladesh)	1	-1.00477
KC618461E.revolutum(Germany)	LC224103E.revolutum(Bangladesh)	1	-1.54964
KP065648E.revolutum(Poland)	LC224103E.revolutum(Bangladesh)	1	0
KP065642E.revolutum(Germany)	LC224103E.revolutum(Bangladesh)	1	0
KP065649E.revolutum(Germany)	LC224103E.revolutum(Bangladesh)	1	-1.00477
KP065651E.revolutum(Germany)	LC224103E.revolutum(Bangladesh)	1	-1.42779
KP065652E.revolutum(Germany)	LC224103E.revolutum(Bangladesh)	1	-2.03922
KP065656E.revolutum(Germany)	LC224103E.revolutum(Bangladesh)	1	-0.0661596
KP065650E.revolutum(Czech Republic)	LC224103E.revolutum(Bangladesh)	1	-0.659352
KP065653E.revolutum(Czech Republic)	LC224103E.revolutum(Bangladesh)	1	-2.29129
KP065643E.revolutum(Czech Republic)	LC224103E.revolutum(Bangladesh)	1	0
KP065644E.revolutum(Czech Republic)	LC224103E.revolutum(Bangladesh)	1	0
KP065645E.revolutum(Czech Republic)	LC224103E.revolutum(Bangladesh)	1	0
KP065646E.revolutum(Czech Republic)	LC224103E.revolutum(Bangladesh)	1	0
KP065647E.revolutum(Czech Republic)	LC224103E.revolutum(Bangladesh)	1	0
KP065657E.revolutum(Czech Republic)	LC224103E.revolutum(Bangladesh)	1	-1.42779
KP065658E.revolutum(Czech Republic)	LC224103E.revolutum(Bangladesh)	1	-2.03935
KP455626E.revolutum(Thailand)	LC224103E.revolutum(Bangladesh)	1	-1.00477
KP455627E.revolutum(Thailand)	LC224103E.revolutum(Bangladesh)	1	0
KP455628E.revolutum(Thailand)	LC224103E.revolutum(Bangladesh)	1	0
KP455629E.revolutum(Thailand)	LC224103E.revolutum(Bangladesh)	1	0
KP455630E.revolutum(Thailand)	LC224103E.revolutum(Bangladesh)	1	-0.660843
KP455631E.revolutum(Thailand)	LC224103E.revolutum(Bangladesh)	1	-0.659352
KP455632E.revolutum(Thailand)	LC224103E.revolutum(Bangladesh)	1	-1.42783
KP455633E.revolutum(Thailand)	LC224103E.revolutum(Bangladesh)	1	-1.75726
LC224097E.revolutum(Bangladesh)	LC224103E.revolutum(Bangladesh)	1	-0.350127
LC224098E.revolutum(Bangladesh)	LC224103E.revolutum(Bangladesh)	0.159305	1.00148
LC224099E.revolutum(Bangladesh)	LC224103E.revolutum(Bangladesh)	1	-1.42781
LC224100E.revolutum(Bangladesh)	LC224103E.revolutum(Bangladesh)	1	-1.42779
LC224101E.revolutum(Bangladesh)	LC224103E.revolutum(Bangladesh)	1	-1.42779
LC224102E.revolutum(Bangladesh)	LC224103E.revolutum(Bangladesh)	1	-0.660843
AY168936E.revolutum(Finland)	LC224104E.revolutum(Bangladesh)	1	-3.50535
KP065654E.revolutum(Finland)	LC224104E.revolutum(Bangladesh)	1	-1.80971
KP065655E.revolutum(Finland)	LC224104E.revolutum(Bangladesh)	1	-1.96513
KC618451E.revolutum(Iceland)	LC224104E.revolutum(Bangladesh)	1	-0.493687
KC618452E.revolutum(Iceland)	LC224104E.revolutum(Bangladesh)	1	-0.342289
KC618453E.revolutum(Iceland)	LC224104E.revolutum(Bangladesh)	1	-0.936672
KC618454E.revolutum(Germany)	LC224104E.revolutum(Bangladesh)	1	-1.34722
KC618455E.revolutum(Germany)	LC224104E.revolutum(Bangladesh)	1	-2.08015
KC618456E.revolutum(Germany)	LC224104E.revolutum(Bangladesh)	1	-1.5476
KC618457E.revolutum(Germany)	LC224104E.revolutum(Bangladesh)	1	-0.342289
KC618458E.revolutum(Germany)	LC224104E.revolutum(Bangladesh)	1	-1.96675
KC618459E.revolutum(Germany)	LC224104E.revolutum(Bangladesh)	1	-0.70687
KC618460E.revolutum(Germany)	LC224104E.revolutum(Bangladesh)	1	-0.934535
KC618461E.revolutum(Germany)	LC224104E.revolutum(Bangladesh)	1	-1.50566
KP065648E.revolutum(Poland)	LC224104E.revolutum(Bangladesh)	1	-0.342289
KP065642E.revolutum(Germany)	LC224104E.revolutum(Bangladesh)	1	-0.342289
KP065649E.revolutum(Germany)	LC224104E.revolutum(Bangladesh)	1	-0.934535
KP065651E.revolutum(Germany)	LC224104E.revolutum(Bangladesh)	1	-1.34534
KP065652E.revolutum(Germany)	LC224104E.revolutum(Bangladesh)	1	-1.96675
KP065656E.revolutum(Germany)	LC224104E.revolutum(Bangladesh)	1	-0.289259
KP065650E.revolutum(Czech Republic)	LC224104E.revolutum(Bangladesh)	1	-0.705378
KP065653E.revolutum(Czech Republic)	LC224104E.revolutum(Bangladesh)	1	-2.2234
KP065643E.revolutum(Czech Republic)	LC224104E.revolutum(Bangladesh)	1	-0.342289
KP065644E.revolutum(Czech Republic)	LC224104E.revolutum(Bangladesh)	1	-0.342289
KP065645E.revolutum(Czech Republic)	LC224104E.revolutum(Bangladesh)	1	-0.342289
KP065646E.revolutum(Czech Republic)	LC224104E.revolutum(Bangladesh)	1	-0.342289
KP065647E.revolutum(Czech Republic)	LC224104E.revolutum(Bangladesh)	1	-0.342289
KP065657E.revolutum(Czech Republic)	LC224104E.revolutum(Bangladesh)	1	-1.34534
KP065658E.revolutum(Czech Republic)	LC224104E.revolutum(Bangladesh)	1	-1.96838
KP455626E.revolutum(Thailand)	LC224104E.revolutum(Bangladesh)	1	-0.934535
KP455627E.revolutum(Thailand)	LC224104E.revolutum(Bangladesh)	1	-0.342289
KP455628E.revolutum(Thailand)	LC224104E.revolutum(Bangladesh)	1	-0.342289
KP455629E.revolutum(Thailand)	LC224104E.revolutum(Bangladesh)	1	-0.342289
KP455630E.revolutum(Thailand)	LC224104E.revolutum(Bangladesh)	1	-0.708361
KP455631E.revolutum(Thailand)	LC224104E.revolutum(Bangladesh)	0.159304	1.00148
KP455632E.revolutum(Thailand)	LC224104E.revolutum(Bangladesh)	1	-1.34722
KP455633E.revolutum(Thailand)	LC224104E.revolutum(Bangladesh)	1	-1.67879
LC224097E.revolutum(Bangladesh)	LC224104E.revolutum(Bangladesh)	1	-0.493687
LC224098E.revolutum(Bangladesh)	LC224104E.revolutum(Bangladesh)	1	-0.0522396
LC224099E.revolutum(Bangladesh)	LC224104E.revolutum(Bangladesh)	1	-1.34628
LC224100E.revolutum(Bangladesh)	LC224104E.revolutum(Bangladesh)	1	-1.34534
LC224101E.revolutum(Bangladesh)	LC224104E.revolutum(Bangladesh)	1	-1.34534
LC224102E.revolutum(Bangladesh)	LC224104E.revolutum(Bangladesh)	1	-0.708361
LC224103E.revolutum(Bangladesh)	LC224104E.revolutum(Bangladesh)	1	-0.342289
AY168936E.revolutum(Finland)	LC224105E.revolutum(Bangladesh)	1	-3.51331
KP065654E.revolutum(Finland)	LC224105E.revolutum(Bangladesh)	1	-1.51414
KP065655E.revolutum(Finland)	LC224105E.revolutum(Bangladesh)	1	-1.68307
KC618451E.revolutum(Iceland)	LC224105E.revolutum(Bangladesh)	1	-0.71877
KC618452E.revolutum(Iceland)	LC224105E.revolutum(Bangladesh)	1	-0.661588
KC618453E.revolutum(Iceland)	LC224105E.revolutum(Bangladesh)	1	-1.17894
KC618454E.revolutum(Germany)	LC224105E.revolutum(Bangladesh)	1	-0.942
KC618455E.revolutum(Germany)	LC224105E.revolutum(Bangladesh)	1	-1.81768
KC618456E.revolutum(Germany)	LC224105E.revolutum(Bangladesh)	1	-0.712828
KC618457E.revolutum(Germany)	LC224105E.revolutum(Bangladesh)	1	-0.661588
KC618458E.revolutum(Germany)	LC224105E.revolutum(Bangladesh)	1	-1.68478
KC618459E.revolutum(Germany)	LC224105E.revolutum(Bangladesh)	1	-0.940936
KC618460E.revolutum(Germany)	LC224105E.revolutum(Bangladesh)	1	-1.17778
KC618461E.revolutum(Germany)	LC224105E.revolutum(Bangladesh)	1	-1.15901
KP065648E.revolutum(Poland)	LC224105E.revolutum(Bangladesh)	1	-0.661588
KP065642E.revolutum(Germany)	LC224105E.revolutum(Bangladesh)	1	-0.661588
KP065649E.revolutum(Germany)	LC224105E.revolutum(Bangladesh)	1	-1.17778
KP065651E.revolutum(Germany)	LC224105E.revolutum(Bangladesh)	1	-1.55015
KP065652E.revolutum(Germany)	LC224105E.revolutum(Bangladesh)	1	-1.68478
KP065656E.revolutum(Germany)	LC224105E.revolutum(Bangladesh)	1	-0.506678
KP065650E.revolutum(Czech Republic)	LC224105E.revolutum(Bangladesh)	1	-0.939871
KP065653E.revolutum(Czech Republic)	LC224105E.revolutum(Bangladesh)	1	-1.97081
KP065643E.revolutum(Czech Republic)	LC224105E.revolutum(Bangladesh)	1	-0.661588
KP065644E.revolutum(Czech Republic)	LC224105E.revolutum(Bangladesh)	1	-0.661588
KP065645E.revolutum(Czech Republic)	LC224105E.revolutum(Bangladesh)	1	-0.661588
KP065646E.revolutum(Czech Republic)	LC224105E.revolutum(Bangladesh)	1	-0.661588
KP065647E.revolutum(Czech Republic)	LC224105E.revolutum(Bangladesh)	1	-0.661588
KP065657E.revolutum(Czech Republic)	LC224105E.revolutum(Bangladesh)	1	-1.55015
KP065658E.revolutum(Czech Republic)	LC224105E.revolutum(Bangladesh)	1	-1.68649
KP455626E.revolutum(Thailand)	LC224105E.revolutum(Bangladesh)	1	-1.17778
KP455627E.revolutum(Thailand)	LC224105E.revolutum(Bangladesh)	1	-0.661588
KP455628E.revolutum(Thailand)	LC224105E.revolutum(Bangladesh)	1	-0.661588
KP455629E.revolutum(Thailand)	LC224105E.revolutum(Bangladesh)	1	-0.661588
KP455630E.revolutum(Thailand)	LC224105E.revolutum(Bangladesh)	1	-0.942
KP455631E.revolutum(Thailand)	LC224105E.revolutum(Bangladesh)	1	-0.939871
KP455632E.revolutum(Thailand)	LC224105E.revolutum(Bangladesh)	1	-0.942
KP455633E.revolutum(Thailand)	LC224105E.revolutum(Bangladesh)	1	-1.35189
LC224097E.revolutum(Bangladesh)	LC224105E.revolutum(Bangladesh)	1	-0.71877
LC224098E.revolutum(Bangladesh)	LC224105E.revolutum(Bangladesh)	1	-0.348822
LC224099E.revolutum(Bangladesh)	LC224105E.revolutum(Bangladesh)	1	-0.662332
LC224100E.revolutum(Bangladesh)	LC224105E.revolutum(Bangladesh)	1	-1.55015
LC224101E.revolutum(Bangladesh)	LC224105E.revolutum(Bangladesh)	1	-1.55015
LC224102E.revolutum(Bangladesh)	LC224105E.revolutum(Bangladesh)	1	-0.942
LC224103E.revolutum(Bangladesh)	LC224105E.revolutum(Bangladesh)	1	-0.661588
LC224104E.revolutum(Bangladesh)	LC224105E.revolutum(Bangladesh)	1	-0.709851
AY168936E.revolutum(Finland)	LS1E.revolutum UK	1	-3.05398
KP065654E.revolutum(Finland)	LS1E.revolutum UK	1	-2.12755
KP065655E.revolutum(Finland)	LS1E.revolutum UK	1	-2.29436
KC618451E.revolutum(Iceland)	LS1E.revolutum UK	1	-0.931725
KC618452E.revolutum(Iceland)	LS1E.revolutum UK	1	-1.00504
KC618453E.revolutum(Iceland)	LS1E.revolutum UK	1	-1.42862
KC618454E.revolutum(Germany)	LS1E.revolutum UK	1	-1.75872
KC618455E.revolutum(Germany)	LS1E.revolutum UK	1	-2.37424
KC618456E.revolutum(Germany)	LS1E.revolutum UK	1	-1.54532
KC618457E.revolutum(Germany)	LS1E.revolutum UK	1	-1.00504
KC618458E.revolutum(Germany)	LS1E.revolutum UK	1	-2.29456
KC618459E.revolutum(Germany)	LS1E.revolutum UK	1	-1.1719
KC618460E.revolutum(Germany)	LS1E.revolutum UK	1	-1.42857
KC618461E.revolutum(Germany)	LS1E.revolutum UK	1	-2.04153
KP065648E.revolutum(Poland)	LS1E.revolutum UK	1	-1.00504
KP065642E.revolutum(Germany)	LS1E.revolutum UK	1	-1.00504
KP065649E.revolutum(Germany)	LS1E.revolutum UK	1	-1.42857
KP065651E.revolutum(Germany)	LS1E.revolutum UK	1	-1.75863
KP065652E.revolutum(Germany)	LS1E.revolutum UK	1	-2.29456
KP065656E.revolutum(Germany)	LS1E.revolutum UK	1	-0.704277
KP065650E.revolutum(Czech Republic)	LS1E.revolutum UK	1	-1.17126
KP065653E.revolutum(Czech Republic)	LS1E.revolutum UK	1	-2.527
KP065643E.revolutum(Czech Republic)	LS1E.revolutum UK	1	-1.00504
KP065644E.revolutum(Czech Republic)	LS1E.revolutum UK	1	-1.00504
KP065645E.revolutum(Czech Republic)	LS1E.revolutum UK	1	-1.00504
KP065646E.revolutum(Czech Republic)	LS1E.revolutum UK	1	-1.00504
KP065647E.revolutum(Czech Republic)	LS1E.revolutum UK	1	-1.00504
KP065657E.revolutum(Czech Republic)	LS1E.revolutum UK	1	-1.42862
KP065658E.revolutum(Czech Republic)	LS1E.revolutum UK	1	-2.29477
KP455626E.revolutum(Thailand)	LS1E.revolutum UK	1	-1.42857
KP455627E.revolutum(Thailand)	LS1E.revolutum UK	1	-1.00504
KP455628E.revolutum(Thailand)	LS1E.revolutum UK	1	-1.00504
KP455629E.revolutum(Thailand)	LS1E.revolutum UK	1	-1.00504
KP455630E.revolutum(Thailand)	LS1E.revolutum UK	1	-1.17253
KP455631E.revolutum(Thailand)	LS1E.revolutum UK	1	-1.17126
KP455632E.revolutum(Thailand)	LS1E.revolutum UK	1	-1.75872
KP455633E.revolutum(Thailand)	LS1E.revolutum UK	1	-1.75872
LC224097E.revolutum(Bangladesh)	LS1E.revolutum UK	1	-0.931725
LC224098E.revolutum(Bangladesh)	LS1E.revolutum UK	1	-0.652457
LC224099E.revolutum(Bangladesh)	LS1E.revolutum UK	1	-1.75868
LC224100E.revolutum(Bangladesh)	LS1E.revolutum UK	1	-1.42857
LC224101E.revolutum(Bangladesh)	LS1E.revolutum UK	1	-1.42862
LC224102E.revolutum(Bangladesh)	LS1E.revolutum UK	1	-1.17253
LC224103E.revolutum(Bangladesh)	LS1E.revolutum UK	1	-1.00504
LC224104E.revolutum(Bangladesh)	LS1E.revolutum UK	1	-0.924795
LC224105E.revolutum(Bangladesh)	LS1E.revolutum UK	1	-1.17316
AY168936E.revolutum(Finland)	LS11E.revolutum UK	1	-3.22223
KP065654E.revolutum(Finland)	LS11E.revolutum UK	1	-1.5093
KP065655E.revolutum(Finland)	LS11E.revolutum UK	1	-1.67965
KC618451E.revolutum(Iceland)	LS11E.revolutum UK	0.418475	0.206244
KC618452E.revolutum(Iceland)	LS11E.revolutum UK	0.0793309	1.41841
KC618453E.revolutum(Iceland)	LS11E.revolutum UK	1	-0.34621
KC618454E.revolutum(Germany)	LS11E.revolutum UK	1	-0.937739
KC618455E.revolutum(Germany)	LS11E.revolutum UK	1	-1.81313
KC618456E.revolutum(Germany)	LS11E.revolutum UK	1	-0.70687
KC618457E.revolutum(Germany)	LS11E.revolutum UK	0.0793309	1.41841
KC618458E.revolutum(Germany)	LS11E.revolutum UK	1	-1.68136
KC618459E.revolutum(Germany)	LS11E.revolutum UK	1	-0.0557203
KC618460E.revolutum(Germany)	LS11E.revolutum UK	1	-0.343596
KC618461E.revolutum(Germany)	LS11E.revolutum UK	1	-1.15373
KP065648E.revolutum(Poland)	LS11E.revolutum UK	0.0793309	1.41841
KP065642E.revolutum(Germany)	LS11E.revolutum UK	0.0793309	1.41841
KP065649E.revolutum(Germany)	LS11E.revolutum UK	1	-0.343596
KP065651E.revolutum(Germany)	LS11E.revolutum UK	1	-0.935604
KP065652E.revolutum(Germany)	LS11E.revolutum UK	1	-1.68136
KP065656E.revolutum(Germany)	LS11E.revolutum UK	0.326312	0.451251
KP065650E.revolutum(Czech Republic)	LS11E.revolutum UK	1	-0.05398
KP065653E.revolutum(Czech Republic)	LS11E.revolutum UK	1	-1.96757
KP065643E.revolutum(Czech Republic)	LS11E.revolutum UK	0.0793309	1.41841
KP065644E.revolutum(Czech Republic)	LS11E.revolutum UK	0.0793309	1.41841
KP065645E.revolutum(Czech Republic)	LS11E.revolutum UK	0.0793309	1.41841
KP065646E.revolutum(Czech Republic)	LS11E.revolutum UK	0.0793309	1.41841
KP065647E.revolutum(Czech Republic)	LS11E.revolutum UK	0.0793309	1.41841
KP065657E.revolutum(Czech Republic)	LS11E.revolutum UK	1	-0.935604
KP065658E.revolutum(Czech Republic)	LS11E.revolutum UK	1	-1.68307
KP455626E.revolutum(Thailand)	LS11E.revolutum UK	1	-0.343596
KP455627E.revolutum(Thailand)	LS11E.revolutum UK	0.0793309	1.41841
KP455628E.revolutum(Thailand)	LS11E.revolutum UK	0.0793309	1.41841
KP455629E.revolutum(Thailand)	LS11E.revolutum UK	0.0793309	1.41841
KP455630E.revolutum(Thailand)	LS11E.revolutum UK	1	-0.0574605
KP455631E.revolutum(Thailand)	LS11E.revolutum UK	1	-0.05398
KP455632E.revolutum(Thailand)	LS11E.revolutum UK	1	-0.937739
KP455633E.revolutum(Thailand)	LS11E.revolutum UK	1	-1.34815
LC224097E.revolutum(Bangladesh)	LS11E.revolutum UK	0.418475	0.206244
LC224098E.revolutum(Bangladesh)	LS11E.revolutum UK	0.0422303	1.73979
LC224099E.revolutum(Bangladesh)	LS11E.revolutum UK	1	-0.936672
LC224100E.revolutum(Bangladesh)	LS11E.revolutum UK	1	-0.935604
LC224101E.revolutum(Bangladesh)	LS11E.revolutum UK	1	-0.935604
LC224102E.revolutum(Bangladesh)	LS11E.revolutum UK	1	-0.0574605
LC224103E.revolutum(Bangladesh)	LS11E.revolutum UK	0.0793309	1.41841
LC224104E.revolutum(Bangladesh)	LS11E.revolutum UK	0.413618	0.218724
LC224105E.revolutum(Bangladesh)	LS11E.revolutum UK	1	-0.0592005
LS1E.revolutum UK	LS11E.revolutum UK	1	-0.331188
AY168936E.revolutum(Finland)	LS12E.revolutum UK	1	-3.42954
KP065654E.revolutum(Finland)	LS12E.revolutum UK	1	-1.85836
KP065655E.revolutum(Finland)	LS12E.revolutum UK	1	-2.03909
KC618451E.revolutum(Iceland)	LS12E.revolutum UK	1	-0.350127
KC618452E.revolutum(Iceland)	LS12E.revolutum UK	1	0
KC618453E.revolutum(Iceland)	LS12E.revolutum UK	1	-1.00478
KC618454E.revolutum(Germany)	LS12E.revolutum UK	1	-1.42783
KC618455E.revolutum(Germany)	LS12E.revolutum UK	1	-2.12901
KC618456E.revolutum(Germany)	LS12E.revolutum UK	1	-1.17604
KC618457E.revolutum(Germany)	LS12E.revolutum UK	1	0
KC618458E.revolutum(Germany)	LS12E.revolutum UK	1	-2.03922
KC618459E.revolutum(Germany)	LS12E.revolutum UK	1	-0.660098
KC618460E.revolutum(Germany)	LS12E.revolutum UK	1	-1.00477
KC618461E.revolutum(Germany)	LS12E.revolutum UK	1	-1.54964
KP065648E.revolutum(Poland)	LS12E.revolutum UK	1	0
KP065642E.revolutum(Germany)	LS12E.revolutum UK	1	0
KP065649E.revolutum(Germany)	LS12E.revolutum UK	1	-1.00477
KP065651E.revolutum(Germany)	LS12E.revolutum UK	1	-1.42779
KP065652E.revolutum(Germany)	LS12E.revolutum UK	1	-2.03922
KP065656E.revolutum(Germany)	LS12E.revolutum UK	1	-0.0661596
KP065650E.revolutum(Czech Republic)	LS12E.revolutum UK	1	-0.659352
KP065653E.revolutum(Czech Republic)	LS12E.revolutum UK	1	-2.29129
KP065643E.revolutum(Czech Republic)	LS12E.revolutum UK	1	0
KP065644E.revolutum(Czech Republic)	LS12E.revolutum UK	1	0
KP065645E.revolutum(Czech Republic)	LS12E.revolutum UK	1	0
KP065646E.revolutum(Czech Republic)	LS12E.revolutum UK	1	0
KP065647E.revolutum(Czech Republic)	LS12E.revolutum UK	1	0
KP065657E.revolutum(Czech Republic)	LS12E.revolutum UK	1	-1.42779
KP065658E.revolutum(Czech Republic)	LS12E.revolutum UK	1	-2.03935
KP455626E.revolutum(Thailand)	LS12E.revolutum UK	1	-1.00477
KP455627E.revolutum(Thailand)	LS12E.revolutum UK	1	0
KP455628E.revolutum(Thailand)	LS12E.revolutum UK	1	0
KP455629E.revolutum(Thailand)	LS12E.revolutum UK	1	0
KP455630E.revolutum(Thailand)	LS12E.revolutum UK	1	-0.660843
KP455631E.revolutum(Thailand)	LS12E.revolutum UK	1	-0.659352
KP455632E.revolutum(Thailand)	LS12E.revolutum UK	1	-1.42783
KP455633E.revolutum(Thailand)	LS12E.revolutum UK	1	-1.75726
LC224097E.revolutum(Bangladesh)	LS12E.revolutum UK	1	-0.350127
LC224098E.revolutum(Bangladesh)	LS12E.revolutum UK	0.159305	1.00148
LC224099E.revolutum(Bangladesh)	LS12E.revolutum UK	1	-1.42781
LC224100E.revolutum(Bangladesh)	LS12E.revolutum UK	1	-1.42779
LC224101E.revolutum(Bangladesh)	LS12E.revolutum UK	1	-1.42779
LC224102E.revolutum(Bangladesh)	LS12E.revolutum UK	1	-0.660843
LC224103E.revolutum(Bangladesh)	LS12E.revolutum UK	1	0
LC224104E.revolutum(Bangladesh)	LS12E.revolutum UK	1	-0.342289
LC224105E.revolutum(Bangladesh)	LS12E.revolutum UK	1	-0.661588
LS1E.revolutum UK	LS12E.revolutum UK	1	-1.00504
LS11E.revolutum UK	LS12E.revolutum UK	0.0793309	1.41841
AY168936E.revolutum(Finland)	LS13E.revolutum UK	1	-3.3263
KP065654E.revolutum(Finland)	LS13E.revolutum UK	1	-1.68222
KP065655E.revolutum(Finland)	LS13E.revolutum UK	1	-1.85741
KC618451E.revolutum(Iceland)	LS13E.revolutum UK	1	-0.0626803
KC618452E.revolutum(Iceland)	LS13E.revolutum UK	0.159305	1.00148
KC618453E.revolutum(Iceland)	LS13E.revolutum UK	1	-0.660843
KC618454E.revolutum(Germany)	LS13E.revolutum UK	1	-1.1772
KC618455E.revolutum(Germany)	LS13E.revolutum UK	1	-1.97
KC618456E.revolutum(Germany)	LS13E.revolutum UK	1	-0.936672
KC618457E.revolutum(Germany)	LS13E.revolutum UK	0.159305	1.00148
KC618458E.revolutum(Germany)	LS13E.revolutum UK	1	-1.85836
KC618459E.revolutum(Germany)	LS13E.revolutum UK	1	-0.34621
KC618460E.revolutum(Germany)	LS13E.revolutum UK	1	-0.659352
KC618461E.revolutum(Germany)	LS13E.revolutum UK	1	-1.34909
KP065648E.revolutum(Poland)	LS13E.revolutum UK	0.159305	1.00148
KP065642E.revolutum(Germany)	LS13E.revolutum UK	0.159305	1.00148
KP065649E.revolutum(Germany)	LS13E.revolutum UK	1	-0.659352
KP065651E.revolutum(Germany)	LS13E.revolutum UK	1	-1.17604
KP065652E.revolutum(Germany)	LS13E.revolutum UK	1	-1.85836
KP065656E.revolutum(Germany)	LS13E.revolutum UK	0.420911	0.199996
KP065650E.revolutum(Czech Republic)	LS13E.revolutum UK	1	-0.344904
KP065653E.revolutum(Czech Republic)	LS13E.revolutum UK	1	-2.12808
KP065643E.revolutum(Czech Republic)	LS13E.revolutum UK	0.159305	1.00148
KP065644E.revolutum(Czech Republic)	LS13E.revolutum UK	0.159305	1.00148
KP065645E.revolutum(Czech Republic)	LS13E.revolutum UK	0.159305	1.00148
KP065646E.revolutum(Czech Republic)	LS13E.revolutum UK	0.159305	1.00148
KP065647E.revolutum(Czech Republic)	LS13E.revolutum UK	0.159305	1.00148
KP065657E.revolutum(Czech Republic)	LS13E.revolutum UK	1	-1.17604
KP065658E.revolutum(Czech Republic)	LS13E.revolutum UK	1	-1.85931
KP455626E.revolutum(Thailand)	LS13E.revolutum UK	1	-0.659352
KP455627E.revolutum(Thailand)	LS13E.revolutum UK	0.159305	1.00148
KP455628E.revolutum(Thailand)	LS13E.revolutum UK	0.159305	1.00148
KP455629E.revolutum(Thailand)	LS13E.revolutum UK	0.159305	1.00148
KP455630E.revolutum(Thailand)	LS13E.revolutum UK	1	-0.347516
KP455631E.revolutum(Thailand)	LS13E.revolutum UK	1	-0.344904
KP455632E.revolutum(Thailand)	LS13E.revolutum UK	1	-1.1772
KP455633E.revolutum(Thailand)	LS13E.revolutum UK	1	-1.54964
LC224097E.revolutum(Bangladesh)	LS13E.revolutum UK	1	-0.0626803
LC224098E.revolutum(Bangladesh)	LS13E.revolutum UK	0.0793312	1.41841
LC224099E.revolutum(Bangladesh)	LS13E.revolutum UK	1	-1.17662
LC224100E.revolutum(Bangladesh)	LS13E.revolutum UK	1	-1.17604
LC224101E.revolutum(Bangladesh)	LS13E.revolutum UK	1	-1.17604
LC224102E.revolutum(Bangladesh)	LS13E.revolutum UK	1	-0.347516
LC224103E.revolutum(Bangladesh)	LS13E.revolutum UK	0.159305	1.00148
LC224104E.revolutum(Bangladesh)	LS13E.revolutum UK	1	-0.0522396
LC224105E.revolutum(Bangladesh)	LS13E.revolutum UK	1	-0.348822
LS1E.revolutum UK	LS13E.revolutum UK	1	-0.652457
LS11E.revolutum UK	LS13E.revolutum UK	0.159305	1.00148
LS12E.revolutum UK	LS13E.revolutum UK	0.159305	1.00148
AY168936E.revolutum(Finland)	LS2E.revolutum UK	1	-3.62116
KP065654E.revolutum(Finland)	LS2E.revolutum UK	1	-2.13052
KP065655E.revolutum(Finland)	LS2E.revolutum UK	1	-1.00499
KC618451E.revolutum(Iceland)	LS2E.revolutum UK	1	-1.68398
KC618452E.revolutum(Iceland)	LS2E.revolutum UK	1	-1.75827
KC618453E.revolutum(Iceland)	LS2E.revolutum UK	1	-2.04082
KC618454E.revolutum(Germany)	LS2E.revolutum UK	1	-1.75836
KC618455E.revolutum(Germany)	LS2E.revolutum UK	1	-2.37662
KC618456E.revolutum(Germany)	LS2E.revolutum UK	1	-1.54971
KC618457E.revolutum(Germany)	LS2E.revolutum UK	1	-1.75827
KC618458E.revolutum(Germany)	LS2E.revolutum UK	1	-2.29376
KC618459E.revolutum(Germany)	LS2E.revolutum UK	1	-1.85861
KC618460E.revolutum(Germany)	LS2E.revolutum UK	1	-2.04068
KC618461E.revolutum(Germany)	LS2E.revolutum UK	1	-1.85911
KP065648E.revolutum(Poland)	LS2E.revolutum UK	1	-1.75827
KP065642E.revolutum(Germany)	LS2E.revolutum UK	1	-1.75827
KP065649E.revolutum(Germany)	LS2E.revolutum UK	1	-2.04068
KP065651E.revolutum(Germany)	LS2E.revolutum UK	1	-2.29336
KP065652E.revolutum(Germany)	LS2E.revolutum UK	1	-2.29376
KP065656E.revolutum(Germany)	LS2E.revolutum UK	1	-1.51482
KP065650E.revolutum(Czech Republic)	LS2E.revolutum UK	1	-1.85811
KP065653E.revolutum(Czech Republic)	LS2E.revolutum UK	1	-2.52592
KP065643E.revolutum(Czech Republic)	LS2E.revolutum UK	1	-1.75827
KP065644E.revolutum(Czech Republic)	LS2E.revolutum UK	1	-1.75827
KP065645E.revolutum(Czech Republic)	LS2E.revolutum UK	1	-1.75827
KP065646E.revolutum(Czech Republic)	LS2E.revolutum UK	1	-1.75827
KP065647E.revolutum(Czech Republic)	LS2E.revolutum UK	1	-1.75827
KP065657E.revolutum(Czech Republic)	LS2E.revolutum UK	1	-2.29336
KP065658E.revolutum(Czech Republic)	LS2E.revolutum UK	1	-2.29396
KP455626E.revolutum(Thailand)	LS2E.revolutum UK	1	-2.04068
KP455627E.revolutum(Thailand)	LS2E.revolutum UK	1	-1.75827
KP455628E.revolutum(Thailand)	LS2E.revolutum UK	1	-1.75827
KP455629E.revolutum(Thailand)	LS2E.revolutum UK	1	-1.75827
KP455630E.revolutum(Thailand)	LS2E.revolutum UK	1	-1.85911
KP455631E.revolutum(Thailand)	LS2E.revolutum UK	1	-1.85811
KP455632E.revolutum(Thailand)	LS2E.revolutum UK	1	-1.75836
KP455633E.revolutum(Thailand)	LS2E.revolutum UK	1	-1.75836
LC224097E.revolutum(Bangladesh)	LS2E.revolutum UK	1	-1.68398
LC224098E.revolutum(Bangladesh)	LS2E.revolutum UK	1	-1.54971
LC224099E.revolutum(Bangladesh)	LS2E.revolutum UK	1	-1.85861
LC224100E.revolutum(Bangladesh)	LS2E.revolutum UK	1	-2.04068
LC224101E.revolutum(Bangladesh)	LS2E.revolutum UK	1	-2.29336
LC224102E.revolutum(Bangladesh)	LS2E.revolutum UK	1	-1.85911
LC224103E.revolutum(Bangladesh)	LS2E.revolutum UK	1	-1.75827
LC224104E.revolutum(Bangladesh)	LS2E.revolutum UK	1	-1.6786
LC224105E.revolutum(Bangladesh)	LS2E.revolutum UK	1	-1.35123
LS1E.revolutum UK	LS2E.revolutum UK	1	-2.04124
LS11E.revolutum UK	LS2E.revolutum UK	1	-1.34732
LS12E.revolutum UK	LS2E.revolutum UK	1	-1.75827
LS13E.revolutum UK	LS2E.revolutum UK	1	-1.54971
AY168936E.revolutum(Finland)	LS4E.revolutum UK	1	-3.95484
KP065654E.revolutum(Finland)	LS4E.revolutum UK	1	-2.59848
KP065655E.revolutum(Finland)	LS4E.revolutum UK	1	-1.75726
KC618451E.revolutum(Iceland)	LS4E.revolutum UK	1	-1.68222
KC618452E.revolutum(Iceland)	LS4E.revolutum UK	1	-1.75717
KC618453E.revolutum(Iceland)	LS4E.revolutum UK	1	-1.42783
KC618454E.revolutum(Germany)	LS4E.revolutum UK	1	-2.29111
KC618455E.revolutum(Germany)	LS4E.revolutum UK	1	-2.81167
KC618456E.revolutum(Germany)	LS4E.revolutum UK	1	-2.12623
KC618457E.revolutum(Germany)	LS4E.revolutum UK	1	-1.75717
KC618458E.revolutum(Germany)	LS4E.revolutum UK	1	-2.73861
KC618459E.revolutum(Germany)	LS4E.revolutum UK	1	-1.85693
KC618460E.revolutum(Germany)	LS4E.revolutum UK	1	-2.03896
KC618461E.revolutum(Germany)	LS4E.revolutum UK	1	-2.3715
KP065648E.revolutum(Poland)	LS4E.revolutum UK	1	-1.75717
KP065642E.revolutum(Germany)	LS4E.revolutum UK	1	-1.75717
KP065649E.revolutum(Germany)	LS4E.revolutum UK	1	-2.03896
KP065651E.revolutum(Germany)	LS4E.revolutum UK	1	-2.29093
KP065652E.revolutum(Germany)	LS4E.revolutum UK	1	-2.73861
KP065656E.revolutum(Germany)	LS4E.revolutum UK	1	-1.51293
KP065650E.revolutum(Czech Republic)	LS4E.revolutum UK	1	-1.85646
KP065653E.revolutum(Czech Republic)	LS4E.revolutum UK	1	-2.94275
KP065643E.revolutum(Czech Republic)	LS4E.revolutum UK	1	-1.75717
KP065644E.revolutum(Czech Republic)	LS4E.revolutum UK	1	-1.75717
KP065645E.revolutum(Czech Republic)	LS4E.revolutum UK	1	-1.75717
KP065646E.revolutum(Czech Republic)	LS4E.revolutum UK	1	-1.75717
KP065647E.revolutum(Czech Republic)	LS4E.revolutum UK	1	-1.75717
KP065657E.revolutum(Czech Republic)	LS4E.revolutum UK	1	-2.29093
KP065658E.revolutum(Czech Republic)	LS4E.revolutum UK	1	-2.29147
KP455626E.revolutum(Thailand)	LS4E.revolutum UK	1	-2.03896
KP455627E.revolutum(Thailand)	LS4E.revolutum UK	1	-1.75717
KP455628E.revolutum(Thailand)	LS4E.revolutum UK	1	-1.75717
KP455629E.revolutum(Thailand)	LS4E.revolutum UK	1	-1.75717
KP455630E.revolutum(Thailand)	LS4E.revolutum UK	1	-1.85741
KP455631E.revolutum(Thailand)	LS4E.revolutum UK	1	-1.85646
KP455632E.revolutum(Thailand)	LS4E.revolutum UK	1	-2.29111
KP455633E.revolutum(Thailand)	LS4E.revolutum UK	1	-2.52238
LC224097E.revolutum(Bangladesh)	LS4E.revolutum UK	1	-1.68222
LC224098E.revolutum(Bangladesh)	LS4E.revolutum UK	1	-1.54862
LC224099E.revolutum(Bangladesh)	LS4E.revolutum UK	1	-2.29102
LC224100E.revolutum(Bangladesh)	LS4E.revolutum UK	1	-2.29093
LC224101E.revolutum(Bangladesh)	LS4E.revolutum UK	1	-2.29093
LC224102E.revolutum(Bangladesh)	LS4E.revolutum UK	1	-1.85741
LC224103E.revolutum(Bangladesh)	LS4E.revolutum UK	1	-1.75717
LC224104E.revolutum(Bangladesh)	LS4E.revolutum UK	1	-1.67707
LC224105E.revolutum(Bangladesh)	LS4E.revolutum UK	1	-1.85788
LS1E.revolutum UK	LS4E.revolutum UK	1	-2.04124
LS11E.revolutum UK	LS4E.revolutum UK	1	-1.34628
LS12E.revolutum UK	LS4E.revolutum UK	1	-1.75717
LS13E.revolutum UK	LS4E.revolutum UK	1	-1.54862
LS2E.revolutum UK	LS4E.revolutum UK	1	-1.42838
AY168936E.revolutum(Finland)	LS5E.revolutum UK	1	-3.93983
KP065654E.revolutum(Finland)	LS5E.revolutum UK	1	-2.55427
KP065655E.revolutum(Finland)	LS5E.revolutum UK	1	-2.68051
KC618451E.revolutum(Iceland)	LS5E.revolutum UK	1	-1.35282
KC618452E.revolutum(Iceland)	LS5E.revolutum UK	1	-1.6805
KC618453E.revolutum(Iceland)	LS5E.revolutum UK	1	-1.96838
KC618454E.revolutum(Germany)	LS5E.revolutum UK	1	-1.68222
KC618455E.revolutum(Germany)	LS5E.revolutum UK	1	-3.01411
KC618456E.revolutum(Germany)	LS5E.revolutum UK	1	-2.07796
KC618457E.revolutum(Germany)	LS5E.revolutum UK	1	-1.6805
KC618458E.revolutum(Germany)	LS5E.revolutum UK	1	-2.68207
KC618459E.revolutum(Germany)	LS5E.revolutum UK	1	-1.81085
KC618460E.revolutum(Germany)	LS5E.revolutum UK	1	-1.34909
KC618461E.revolutum(Germany)	LS5E.revolutum UK	1	-2.32487
KP065648E.revolutum(Poland)	LS5E.revolutum UK	1	-1.6805
KP065642E.revolutum(Germany)	LS5E.revolutum UK	1	-1.6805
KP065649E.revolutum(Germany)	LS5E.revolutum UK	1	-1.34909
KP065651E.revolutum(Germany)	LS5E.revolutum UK	1	-2.2234
KP065652E.revolutum(Germany)	LS5E.revolutum UK	1	-2.68207
KP065656E.revolutum(Germany)	LS5E.revolutum UK	1	-1.16296
KP065650E.revolutum(Czech Republic)	LS5E.revolutum UK	1	-1.80971
KP065653E.revolutum(Czech Republic)	LS5E.revolutum UK	1	-2.88982
KP065643E.revolutum(Czech Republic)	LS5E.revolutum UK	1	-1.6805
KP065644E.revolutum(Czech Republic)	LS5E.revolutum UK	1	-1.6805
KP065645E.revolutum(Czech Republic)	LS5E.revolutum UK	1	-1.6805
KP065646E.revolutum(Czech Republic)	LS5E.revolutum UK	1	-1.6805
KP065647E.revolutum(Czech Republic)	LS5E.revolutum UK	1	-1.6805
KP065657E.revolutum(Czech Republic)	LS5E.revolutum UK	1	-2.2234
KP065658E.revolutum(Czech Republic)	LS5E.revolutum UK	1	-2.68363
KP455626E.revolutum(Thailand)	LS5E.revolutum UK	1	-1.96675
KP455627E.revolutum(Thailand)	LS5E.revolutum UK	1	-1.6805
KP455628E.revolutum(Thailand)	LS5E.revolutum UK	1	-1.6805
KP455629E.revolutum(Thailand)	LS5E.revolutum UK	1	-1.6805
KP455630E.revolutum(Thailand)	LS5E.revolutum UK	1	-2.12808
KP455631E.revolutum(Thailand)	LS5E.revolutum UK	1	-1.80971
KP455632E.revolutum(Thailand)	LS5E.revolutum UK	1	-2.22498
KP455633E.revolutum(Thailand)	LS5E.revolutum UK	1	-2.4606
LC224097E.revolutum(Bangladesh)	LS5E.revolutum UK	1	-1.35282
LC224098E.revolutum(Bangladesh)	LS5E.revolutum UK	1	-1.50809
LC224099E.revolutum(Bangladesh)	LS5E.revolutum UK	1	-2.22419
LC224100E.revolutum(Bangladesh)	LS5E.revolutum UK	1	-1.6805
LC224101E.revolutum(Bangladesh)	LS5E.revolutum UK	1	-2.2234
LC224102E.revolutum(Bangladesh)	LS5E.revolutum UK	1	-1.55066
LC224103E.revolutum(Bangladesh)	LS5E.revolutum UK	1	-1.6805
LC224104E.revolutum(Bangladesh)	LS5E.revolutum UK	1	-1.65294
LC224105E.revolutum(Bangladesh)	LS5E.revolutum UK	1	-1.81313
LS1E.revolutum UK	LS5E.revolutum UK	1	-1.96251
LS11E.revolutum UK	LS5E.revolutum UK	1	-1.33835
LS12E.revolutum UK	LS5E.revolutum UK	1	-1.6805
LS13E.revolutum UK	LS5E.revolutum UK	1	-1.50809
LS2E.revolutum UK	LS5E.revolutum UK	1	-2.46296
LS4E.revolutum UK	LS5E.revolutum UK	1	-2.45904
AY168936E.revolutum(Finland)	LS6E.revolutum UK	1	-3.42954
KP065654E.revolutum(Finland)	LS6E.revolutum UK	1	-1.85836
KP065655E.revolutum(Finland)	LS6E.revolutum UK	1	-2.03909
KC618451E.revolutum(Iceland)	LS6E.revolutum UK	1	-0.350127
KC618452E.revolutum(Iceland)	LS6E.revolutum UK	1	0
KC618453E.revolutum(Iceland)	LS6E.revolutum UK	1	-1.00478
KC618454E.revolutum(Germany)	LS6E.revolutum UK	1	-1.42783
KC618455E.revolutum(Germany)	LS6E.revolutum UK	1	-2.12901
KC618456E.revolutum(Germany)	LS6E.revolutum UK	1	-1.17604
KC618457E.revolutum(Germany)	LS6E.revolutum UK	1	0
KC618458E.revolutum(Germany)	LS6E.revolutum UK	1	-2.03922
KC618459E.revolutum(Germany)	LS6E.revolutum UK	1	-0.660098
KC618460E.revolutum(Germany)	LS6E.revolutum UK	1	-1.00477
KC618461E.revolutum(Germany)	LS6E.revolutum UK	1	-1.54964
KP065648E.revolutum(Poland)	LS6E.revolutum UK	1	0
KP065642E.revolutum(Germany)	LS6E.revolutum UK	1	0
KP065649E.revolutum(Germany)	LS6E.revolutum UK	1	-1.00477
KP065651E.revolutum(Germany)	LS6E.revolutum UK	1	-1.42779
KP065652E.revolutum(Germany)	LS6E.revolutum UK	1	-2.03922
KP065656E.revolutum(Germany)	LS6E.revolutum UK	1	-0.0661596
KP065650E.revolutum(Czech Republic)	LS6E.revolutum UK	1	-0.659352
KP065653E.revolutum(Czech Republic)	LS6E.revolutum UK	1	-2.29129
KP065643E.revolutum(Czech Republic)	LS6E.revolutum UK	1	0
KP065644E.revolutum(Czech Republic)	LS6E.revolutum UK	1	0
KP065645E.revolutum(Czech Republic)	LS6E.revolutum UK	1	0
KP065646E.revolutum(Czech Republic)	LS6E.revolutum UK	1	0
KP065647E.revolutum(Czech Republic)	LS6E.revolutum UK	1	0
KP065657E.revolutum(Czech Republic)	LS6E.revolutum UK	1	-1.42779
KP065658E.revolutum(Czech Republic)	LS6E.revolutum UK	1	-2.03935
KP455626E.revolutum(Thailand)	LS6E.revolutum UK	1	-1.00477
KP455627E.revolutum(Thailand)	LS6E.revolutum UK	1	0
KP455628E.revolutum(Thailand)	LS6E.revolutum UK	1	0
KP455629E.revolutum(Thailand)	LS6E.revolutum UK	1	0
KP455630E.revolutum(Thailand)	LS6E.revolutum UK	1	-0.660843
KP455631E.revolutum(Thailand)	LS6E.revolutum UK	1	-0.659352
KP455632E.revolutum(Thailand)	LS6E.revolutum UK	1	-1.42783
KP455633E.revolutum(Thailand)	LS6E.revolutum UK	1	-1.75726
LC224097E.revolutum(Bangladesh)	LS6E.revolutum UK	1	-0.350127
LC224098E.revolutum(Bangladesh)	LS6E.revolutum UK	0.159305	1.00148
LC224099E.revolutum(Bangladesh)	LS6E.revolutum UK	1	-1.42781
LC224100E.revolutum(Bangladesh)	LS6E.revolutum UK	1	-1.42779
LC224101E.revolutum(Bangladesh)	LS6E.revolutum UK	1	-1.42779
LC224102E.revolutum(Bangladesh)	LS6E.revolutum UK	1	-0.660843
LC224103E.revolutum(Bangladesh)	LS6E.revolutum UK	1	0
LC224104E.revolutum(Bangladesh)	LS6E.revolutum UK	1	-0.342289
LC224105E.revolutum(Bangladesh)	LS6E.revolutum UK	1	-0.661588
LS1E.revolutum UK	LS6E.revolutum UK	1	-1.00504
LS11E.revolutum UK	LS6E.revolutum UK	0.0793309	1.41841
LS12E.revolutum UK	LS6E.revolutum UK	1	0
LS13E.revolutum UK	LS6E.revolutum UK	0.159305	1.00148
LS2E.revolutum UK	LS6E.revolutum UK	1	-1.75827
LS4E.revolutum UK	LS6E.revolutum UK	1	-1.75717
LS5E.revolutum UK	LS6E.revolutum UK	1	-1.6805
AY168936E.revolutum(Finland)	LS7E.revolutum UK	1	-3.51709
KP065654E.revolutum(Finland)	LS7E.revolutum UK	1	-1.96908
KP065655E.revolutum(Finland)	LS7E.revolutum UK	1	-0.659708
KC618451E.revolutum(Iceland)	LS7E.revolutum UK	1	-1.50976
KC618452E.revolutum(Iceland)	LS7E.revolutum UK	1	-1.54864
KC618453E.revolutum(Iceland)	LS7E.revolutum UK	1	-1.85811
KC618454E.revolutum(Germany)	LS7E.revolutum UK	1	-1.54971
KC618455E.revolutum(Germany)	LS7E.revolutum UK	1	-2.22813
KC618456E.revolutum(Germany)	LS7E.revolutum UK	1	-1.34634
KC618457E.revolutum(Germany)	LS7E.revolutum UK	1	-1.54864
KC618458E.revolutum(Germany)	LS7E.revolutum UK	1	-2.12954
KC618459E.revolutum(Germany)	LS7E.revolutum UK	1	-1.6795
KC618460E.revolutum(Germany)	LS7E.revolutum UK	1	-1.85711
KC618461E.revolutum(Germany)	LS7E.revolutum UK	1	-1.6804
KP065648E.revolutum(Poland)	LS7E.revolutum UK	1	-1.54864
KP065642E.revolutum(Germany)	LS7E.revolutum UK	1	-1.54864
KP065649E.revolutum(Germany)	LS7E.revolutum UK	1	-1.85711
KP065651E.revolutum(Germany)	LS7E.revolutum UK	1	-2.1276
KP065652E.revolutum(Germany)	LS7E.revolutum UK	1	-2.12954
KP065656E.revolutum(Germany)	LS7E.revolutum UK	1	-1.34477
KP065650E.revolutum(Czech Republic)	LS7E.revolutum UK	1	-1.6786
KP065653E.revolutum(Czech Republic)	LS7E.revolutum UK	1	-2.37467
KP065643E.revolutum(Czech Republic)	LS7E.revolutum UK	1	-1.54864
KP065644E.revolutum(Czech Republic)	LS7E.revolutum UK	1	-1.54864
KP065645E.revolutum(Czech Republic)	LS7E.revolutum UK	1	-1.54864
KP065646E.revolutum(Czech Republic)	LS7E.revolutum UK	1	-1.54864
KP065647E.revolutum(Czech Republic)	LS7E.revolutum UK	1	-1.54864
KP065657E.revolutum(Czech Republic)	LS7E.revolutum UK	1	-2.1276
KP065658E.revolutum(Czech Republic)	LS7E.revolutum UK	1	-2.13052
KP455626E.revolutum(Thailand)	LS7E.revolutum UK	1	-1.85711
KP455627E.revolutum(Thailand)	LS7E.revolutum UK	1	-1.54864
KP455628E.revolutum(Thailand)	LS7E.revolutum UK	1	-1.54864
KP455629E.revolutum(Thailand)	LS7E.revolutum UK	1	-1.54864
KP455630E.revolutum(Thailand)	LS7E.revolutum UK	1	-1.6804
KP455631E.revolutum(Thailand)	LS7E.revolutum UK	1	-1.6786
KP455632E.revolutum(Thailand)	LS7E.revolutum UK	1	-1.54971
KP455633E.revolutum(Thailand)	LS7E.revolutum UK	1	-1.54971
LC224097E.revolutum(Bangladesh)	LS7E.revolutum UK	1	-1.50976
LC224098E.revolutum(Bangladesh)	LS7E.revolutum UK	1	-1.34634
LC224099E.revolutum(Bangladesh)	LS7E.revolutum UK	1	-1.6795
LC224100E.revolutum(Bangladesh)	LS7E.revolutum UK	1	-1.85711
LC224101E.revolutum(Bangladesh)	LS7E.revolutum UK	1	-2.1276
LC224102E.revolutum(Bangladesh)	LS7E.revolutum UK	1	-1.6804
LC224103E.revolutum(Bangladesh)	LS7E.revolutum UK	1	-1.54864
LC224104E.revolutum(Bangladesh)	LS7E.revolutum UK	1	-1.50214
LC224105E.revolutum(Bangladesh)	LS7E.revolutum UK	1	-1.15487
LS1E.revolutum UK	LS7E.revolutum UK	1	-1.85343
LS11E.revolutum UK	LS7E.revolutum UK	1	-1.14934
LS12E.revolutum UK	LS7E.revolutum UK	1	-1.54864
LS13E.revolutum UK	LS7E.revolutum UK	1	-1.34634
LS2E.revolutum UK	LS7E.revolutum UK	0.159289	1.00155
LS4E.revolutum UK	LS7E.revolutum UK	1	-1.17546
LS5E.revolutum UK	LS7E.revolutum UK	1	-2.32428
LS6E.revolutum UK	LS7E.revolutum UK	1	-1.54864
AY168936E.revolutum(Finland)	LS8E.revolutum UK	1	-3.25409
KP065654E.revolutum(Finland)	LS8E.revolutum UK	1	-2.13052
KP065655E.revolutum(Finland)	LS8E.revolutum UK	1	-1.75836
KC618451E.revolutum(Iceland)	LS8E.revolutum UK	1	-0.941808
KC618452E.revolutum(Iceland)	LS8E.revolutum UK	1	-1.00497
KC618453E.revolutum(Iceland)	LS8E.revolutum UK	1	-1.42843
KC618454E.revolutum(Germany)	LS8E.revolutum UK	1	-1.75836
KC618455E.revolutum(Germany)	LS8E.revolutum UK	1	-2.37662
KC618456E.revolutum(Germany)	LS8E.revolutum UK	1	-1.54971
KC618457E.revolutum(Germany)	LS8E.revolutum UK	1	-1.00497
KC618458E.revolutum(Germany)	LS8E.revolutum UK	1	-2.29376
KC618459E.revolutum(Germany)	LS8E.revolutum UK	1	-1.17729
KC618460E.revolutum(Germany)	LS8E.revolutum UK	1	-1.42838
KC618461E.revolutum(Germany)	LS8E.revolutum UK	1	-1.85911
KP065648E.revolutum(Poland)	LS8E.revolutum UK	1	-1.00497
KP065642E.revolutum(Germany)	LS8E.revolutum UK	1	-1.00497
KP065649E.revolutum(Germany)	LS8E.revolutum UK	1	-1.42838
KP065651E.revolutum(Germany)	LS8E.revolutum UK	1	-1.75827
KP065652E.revolutum(Germany)	LS8E.revolutum UK	1	-2.29376
KP065656E.revolutum(Germany)	LS8E.revolutum UK	1	-0.718398
KP065650E.revolutum(Czech Republic)	LS8E.revolutum UK	1	-1.17668
KP065653E.revolutum(Czech Republic)	LS8E.revolutum UK	1	-2.52592
KP065643E.revolutum(Czech Republic)	LS8E.revolutum UK	1	-1.00497
KP065644E.revolutum(Czech Republic)	LS8E.revolutum UK	1	-1.00497
KP065645E.revolutum(Czech Republic)	LS8E.revolutum UK	1	-1.00497
KP065646E.revolutum(Czech Republic)	LS8E.revolutum UK	1	-1.00497
KP065647E.revolutum(Czech Republic)	LS8E.revolutum UK	1	-1.00497
KP065657E.revolutum(Czech Republic)	LS8E.revolutum UK	1	-1.75827
KP065658E.revolutum(Czech Republic)	LS8E.revolutum UK	1	-2.29396
KP455626E.revolutum(Thailand)	LS8E.revolutum UK	1	-1.42838
KP455627E.revolutum(Thailand)	LS8E.revolutum UK	1	-1.00497
KP455628E.revolutum(Thailand)	LS8E.revolutum UK	1	-1.00497
KP455629E.revolutum(Thailand)	LS8E.revolutum UK	1	-1.00497
KP455630E.revolutum(Thailand)	LS8E.revolutum UK	1	-1.17789
KP455631E.revolutum(Thailand)	LS8E.revolutum UK	1	-1.17668
KP455632E.revolutum(Thailand)	LS8E.revolutum UK	1	-1.75836
KP455633E.revolutum(Thailand)	LS8E.revolutum UK	1	-1.75836
LC224097E.revolutum(Bangladesh)	LS8E.revolutum UK	1	-0.941808
LC224098E.revolutum(Bangladesh)	LS8E.revolutum UK	1	-0.659708
LC224099E.revolutum(Bangladesh)	LS8E.revolutum UK	1	-1.75832
LC224100E.revolutum(Bangladesh)	LS8E.revolutum UK	1	-1.42838
LC224101E.revolutum(Bangladesh)	LS8E.revolutum UK	1	-1.75827
LC224102E.revolutum(Bangladesh)	LS8E.revolutum UK	1	-1.17789
LC224103E.revolutum(Bangladesh)	LS8E.revolutum UK	1	-1.00497
LC224104E.revolutum(Bangladesh)	LS8E.revolutum UK	1	-0.935132
LC224105E.revolutum(Bangladesh)	LS8E.revolutum UK	1	-1.1785
LS1E.revolutum UK	LS8E.revolutum UK	1	-1.42857
LS11E.revolutum UK	LS8E.revolutum UK	1	-0.344011
LS12E.revolutum UK	LS8E.revolutum UK	1	-1.00497
LS13E.revolutum UK	LS8E.revolutum UK	1	-0.659708
LS2E.revolutum UK	LS8E.revolutum UK	1	-1.42838
LS4E.revolutum UK	LS8E.revolutum UK	1	-1.42838
LS5E.revolutum UK	LS8E.revolutum UK	1	-1.96908
LS6E.revolutum UK	LS8E.revolutum UK	1	-1.00497
LS7E.revolutum UK	LS8E.revolutum UK	1	-1.17546
AY168936E.revolutum(Finland)	LS9E.revolutum UK	1	-3.3263
KP065654E.revolutum(Finland)	LS9E.revolutum UK	1	-1.68222
KP065655E.revolutum(Finland)	LS9E.revolutum UK	1	-1.85741
KC618451E.revolutum(Iceland)	LS9E.revolutum UK	1	-0.0626803
KC618452E.revolutum(Iceland)	LS9E.revolutum UK	0.159305	1.00148
KC618453E.revolutum(Iceland)	LS9E.revolutum UK	1	-0.660843
KC618454E.revolutum(Germany)	LS9E.revolutum UK	1	-1.1772
KC618455E.revolutum(Germany)	LS9E.revolutum UK	1	-1.97
KC618456E.revolutum(Germany)	LS9E.revolutum UK	1	-0.936672
KC618457E.revolutum(Germany)	LS9E.revolutum UK	0.159305	1.00148
KC618458E.revolutum(Germany)	LS9E.revolutum UK	1	-1.85836
KC618459E.revolutum(Germany)	LS9E.revolutum UK	1	-0.34621
KC618460E.revolutum(Germany)	LS9E.revolutum UK	1	-0.659352
KC618461E.revolutum(Germany)	LS9E.revolutum UK	1	-1.34909
KP065648E.revolutum(Poland)	LS9E.revolutum UK	0.159305	1.00148
KP065642E.revolutum(Germany)	LS9E.revolutum UK	0.159305	1.00148
KP065649E.revolutum(Germany)	LS9E.revolutum UK	1	-0.659352
KP065651E.revolutum(Germany)	LS9E.revolutum UK	1	-1.17604
KP065652E.revolutum(Germany)	LS9E.revolutum UK	1	-1.85836
KP065656E.revolutum(Germany)	LS9E.revolutum UK	0.420911	0.199996
KP065650E.revolutum(Czech Republic)	LS9E.revolutum UK	1	-0.344904
KP065653E.revolutum(Czech Republic)	LS9E.revolutum UK	1	-2.12808
KP065643E.revolutum(Czech Republic)	LS9E.revolutum UK	0.159305	1.00148
KP065644E.revolutum(Czech Republic)	LS9E.revolutum UK	0.159305	1.00148
KP065645E.revolutum(Czech Republic)	LS9E.revolutum UK	0.159305	1.00148
KP065646E.revolutum(Czech Republic)	LS9E.revolutum UK	0.159305	1.00148
KP065647E.revolutum(Czech Republic)	LS9E.revolutum UK	0.159305	1.00148
KP065657E.revolutum(Czech Republic)	LS9E.revolutum UK	1	-1.17604
KP065658E.revolutum(Czech Republic)	LS9E.revolutum UK	1	-1.85931
KP455626E.revolutum(Thailand)	LS9E.revolutum UK	1	-0.659352
KP455627E.revolutum(Thailand)	LS9E.revolutum UK	0.159305	1.00148
KP455628E.revolutum(Thailand)	LS9E.revolutum UK	0.159305	1.00148
KP455629E.revolutum(Thailand)	LS9E.revolutum UK	0.159305	1.00148
KP455630E.revolutum(Thailand)	LS9E.revolutum UK	1	-0.347516
KP455631E.revolutum(Thailand)	LS9E.revolutum UK	1	-0.344904
KP455632E.revolutum(Thailand)	LS9E.revolutum UK	1	-1.1772
KP455633E.revolutum(Thailand)	LS9E.revolutum UK	1	-1.54964
LC224097E.revolutum(Bangladesh)	LS9E.revolutum UK	1	-0.0626803
LC224098E.revolutum(Bangladesh)	LS9E.revolutum UK	0.0793312	1.41841
LC224099E.revolutum(Bangladesh)	LS9E.revolutum UK	1	-1.17662
LC224100E.revolutum(Bangladesh)	LS9E.revolutum UK	1	-1.17604
LC224101E.revolutum(Bangladesh)	LS9E.revolutum UK	1	-1.17604
LC224102E.revolutum(Bangladesh)	LS9E.revolutum UK	1	-0.347516
LC224103E.revolutum(Bangladesh)	LS9E.revolutum UK	0.159305	1.00148
LC224104E.revolutum(Bangladesh)	LS9E.revolutum UK	1	-0.0522396
LC224105E.revolutum(Bangladesh)	LS9E.revolutum UK	1	-0.348822
LS1E.revolutum UK	LS9E.revolutum UK	1	-0.652457
LS11E.revolutum UK	LS9E.revolutum UK	0.159305	1.00148
LS12E.revolutum UK	LS9E.revolutum UK	0.159305	1.00148
LS13E.revolutum UK	LS9E.revolutum UK	1	0
LS2E.revolutum UK	LS9E.revolutum UK	1	-1.54971
LS4E.revolutum UK	LS9E.revolutum UK	1	-1.54862
LS5E.revolutum UK	LS9E.revolutum UK	1	-1.50809
LS6E.revolutum UK	LS9E.revolutum UK	0.159305	1.00148
LS7E.revolutum UK	LS9E.revolutum UK	1	-1.34634
LS8E.revolutum UK	LS9E.revolutum UK	1	-0.659708
AY168936E.revolutum(Finland)	LS9E.revolutum UK	1	-3.42954
KP065654E.revolutum(Finland)	LS9E.revolutum UK	1	-1.85836
KP065655E.revolutum(Finland)	LS9E.revolutum UK	1	-2.03909
KC618451E.revolutum(Iceland)	LS9E.revolutum UK	1	-0.350127
KC618452E.revolutum(Iceland)	LS9E.revolutum UK	1	0
KC618453E.revolutum(Iceland)	LS9E.revolutum UK	1	-1.00478
KC618454E.revolutum(Germany)	LS9E.revolutum UK	1	-1.42783
KC618455E.revolutum(Germany)	LS9E.revolutum UK	1	-2.12901
KC618456E.revolutum(Germany)	LS9E.revolutum UK	1	-1.17604
KC618457E.revolutum(Germany)	LS9E.revolutum UK	1	0
KC618458E.revolutum(Germany)	LS9E.revolutum UK	1	-2.03922
KC618459E.revolutum(Germany)	LS9E.revolutum UK	1	-0.660098
KC618460E.revolutum(Germany)	LS9E.revolutum UK	1	-1.00477
KC618461E.revolutum(Germany)	LS9E.revolutum UK	1	-1.54964
KP065648E.revolutum(Poland)	LS9E.revolutum UK	1	0
KP065642E.revolutum(Germany)	LS9E.revolutum UK	1	0
KP065649E.revolutum(Germany)	LS9E.revolutum UK	1	-1.00477
KP065651E.revolutum(Germany)	LS9E.revolutum UK	1	-1.42779
KP065652E.revolutum(Germany)	LS9E.revolutum UK	1	-2.03922
KP065656E.revolutum(Germany)	LS9E.revolutum UK	1	-0.0661596
KP065650E.revolutum(Czech Republic)	LS9E.revolutum UK	1	-0.659352
KP065653E.revolutum(Czech Republic)	LS9E.revolutum UK	1	-2.29129
KP065643E.revolutum(Czech Republic)	LS9E.revolutum UK	1	0
KP065644E.revolutum(Czech Republic)	LS9E.revolutum UK	1	0
KP065645E.revolutum(Czech Republic)	LS9E.revolutum UK	1	0
KP065646E.revolutum(Czech Republic)	LS9E.revolutum UK	1	0
KP065647E.revolutum(Czech Republic)	LS9E.revolutum UK	1	0
KP065657E.revolutum(Czech Republic)	LS9E.revolutum UK	1	-1.42779
KP065658E.revolutum(Czech Republic)	LS9E.revolutum UK	1	-2.03935
KP455626E.revolutum(Thailand)	LS9E.revolutum UK	1	-1.00477
KP455627E.revolutum(Thailand)	LS9E.revolutum UK	1	0
KP455628E.revolutum(Thailand)	LS9E.revolutum UK	1	0
KP455629E.revolutum(Thailand)	LS9E.revolutum UK	1	0
KP455630E.revolutum(Thailand)	LS9E.revolutum UK	1	-0.660843
KP455631E.revolutum(Thailand)	LS9E.revolutum UK	1	-0.659352
KP455632E.revolutum(Thailand)	LS9E.revolutum UK	1	-1.42783
KP455633E.revolutum(Thailand)	LS9E.revolutum UK	1	-1.75726
LC224097E.revolutum(Bangladesh)	LS9E.revolutum UK	1	-0.350127
LC224098E.revolutum(Bangladesh)	LS9E.revolutum UK	0.159305	1.00148
LC224099E.revolutum(Bangladesh)	LS9E.revolutum UK	1	-1.42781
LC224100E.revolutum(Bangladesh)	LS9E.revolutum UK	1	-1.42779
LC224101E.revolutum(Bangladesh)	LS9E.revolutum UK	1	-1.42779
LC224102E.revolutum(Bangladesh)	LS9E.revolutum UK	1	-0.660843
LC224103E.revolutum(Bangladesh)	LS9E.revolutum UK	1	0
LC224104E.revolutum(Bangladesh)	LS9E.revolutum UK	1	-0.342289
LC224105E.revolutum(Bangladesh)	LS9E.revolutum UK	1	-0.661588
LS1E.revolutum UK	LS9E.revolutum UK	1	-1.00504
LS11E.revolutum UK	LS9E.revolutum UK	0.0793309	1.41841
LS12E.revolutum UK	LS9E.revolutum UK	1	0
LS13E.revolutum UK	LS9E.revolutum UK	0.159305	1.00148
LS2E.revolutum UK	LS9E.revolutum UK	1	-1.75827
LS4E.revolutum UK	LS9E.revolutum UK	1	-1.75717
LS5E.revolutum UK	LS9E.revolutum UK	1	-1.6805
LS6E.revolutum UK	LS9E.revolutum UK	1	0
LS7E.revolutum UK	LS9E.revolutum UK	1	-1.54864
LS8E.revolutum UK	LS9E.revolutum UK	1	-1.00497
LS9E.revolutum UK	LS9E.revolutum UK	0.159305	1.00148
AY168936E.revolutum(Finland)	RA1E.revolutum UK	1	-3.42954
KP065654E.revolutum(Finland)	RA1E.revolutum UK	1	-1.85836
KP065655E.revolutum(Finland)	RA1E.revolutum UK	1	-2.03909
KC618451E.revolutum(Iceland)	RA1E.revolutum UK	1	-0.350127
KC618452E.revolutum(Iceland)	RA1E.revolutum UK	1	0
KC618453E.revolutum(Iceland)	RA1E.revolutum UK	1	-1.00478
KC618454E.revolutum(Germany)	RA1E.revolutum UK	1	-1.42783
KC618455E.revolutum(Germany)	RA1E.revolutum UK	1	-2.12901
KC618456E.revolutum(Germany)	RA1E.revolutum UK	1	-1.17604
KC618457E.revolutum(Germany)	RA1E.revolutum UK	1	0
KC618458E.revolutum(Germany)	RA1E.revolutum UK	1	-2.03922
KC618459E.revolutum(Germany)	RA1E.revolutum UK	1	-0.660098
KC618460E.revolutum(Germany)	RA1E.revolutum UK	1	-1.00477
KC618461E.revolutum(Germany)	RA1E.revolutum UK	1	-1.54964
KP065648E.revolutum(Poland)	RA1E.revolutum UK	1	0
KP065642E.revolutum(Germany)	RA1E.revolutum UK	1	0
KP065649E.revolutum(Germany)	RA1E.revolutum UK	1	-1.00477
KP065651E.revolutum(Germany)	RA1E.revolutum UK	1	-1.42779
KP065652E.revolutum(Germany)	RA1E.revolutum UK	1	-2.03922
KP065656E.revolutum(Germany)	RA1E.revolutum UK	1	-0.0661596
KP065650E.revolutum(Czech Republic)	RA1E.revolutum UK	1	-0.659352
KP065653E.revolutum(Czech Republic)	RA1E.revolutum UK	1	-2.29129
KP065643E.revolutum(Czech Republic)	RA1E.revolutum UK	1	0
KP065644E.revolutum(Czech Republic)	RA1E.revolutum UK	1	0
KP065645E.revolutum(Czech Republic)	RA1E.revolutum UK	1	0
KP065646E.revolutum(Czech Republic)	RA1E.revolutum UK	1	0
KP065647E.revolutum(Czech Republic)	RA1E.revolutum UK	1	0
KP065657E.revolutum(Czech Republic)	RA1E.revolutum UK	1	-1.42779
KP065658E.revolutum(Czech Republic)	RA1E.revolutum UK	1	-2.03935
KP455626E.revolutum(Thailand)	RA1E.revolutum UK	1	-1.00477
KP455627E.revolutum(Thailand)	RA1E.revolutum UK	1	0
KP455628E.revolutum(Thailand)	RA1E.revolutum UK	1	0
KP455629E.revolutum(Thailand)	RA1E.revolutum UK	1	0
KP455630E.revolutum(Thailand)	RA1E.revolutum UK	1	-0.660843
KP455631E.revolutum(Thailand)	RA1E.revolutum UK	1	-0.659352
KP455632E.revolutum(Thailand)	RA1E.revolutum UK	1	-1.42783
KP455633E.revolutum(Thailand)	RA1E.revolutum UK	1	-1.75726
LC224097E.revolutum(Bangladesh)	RA1E.revolutum UK	1	-0.350127
LC224098E.revolutum(Bangladesh)	RA1E.revolutum UK	0.159305	1.00148
LC224099E.revolutum(Bangladesh)	RA1E.revolutum UK	1	-1.42781
LC224100E.revolutum(Bangladesh)	RA1E.revolutum UK	1	-1.42779
LC224101E.revolutum(Bangladesh)	RA1E.revolutum UK	1	-1.42779
LC224102E.revolutum(Bangladesh)	RA1E.revolutum UK	1	-0.660843
LC224103E.revolutum(Bangladesh)	RA1E.revolutum UK	1	0
LC224104E.revolutum(Bangladesh)	RA1E.revolutum UK	1	-0.342289
LC224105E.revolutum(Bangladesh)	RA1E.revolutum UK	1	-0.661588
LS1E.revolutum UK	RA1E.revolutum UK	1	-1.00504
LS11E.revolutum UK	RA1E.revolutum UK	0.0793309	1.41841
LS12E.revolutum UK	RA1E.revolutum UK	1	0
LS13E.revolutum UK	RA1E.revolutum UK	0.159305	1.00148
LS2E.revolutum UK	RA1E.revolutum UK	1	-1.75827
LS4E.revolutum UK	RA1E.revolutum UK	1	-1.75717
LS5E.revolutum UK	RA1E.revolutum UK	1	-1.6805
LS6E.revolutum UK	RA1E.revolutum UK	1	0
LS7E.revolutum UK	RA1E.revolutum UK	1	-1.54864
LS8E.revolutum UK	RA1E.revolutum UK	1	-1.00497
LS9E.revolutum UK	RA1E.revolutum UK	0.159305	1.00148
LS9E.revolutum UK	RA1E.revolutum UK	1	0
AY168936E.revolutum(Finland)	RA2E.revolutum UK	1	-3.29429
KP065654E.revolutum(Finland)	RA2E.revolutum UK	1	-1.64711
KP065655E.revolutum(Finland)	RA2E.revolutum UK	1	-1.80054
KC618451E.revolutum(Iceland)	RA2E.revolutum UK	1	-0.271774
KC618452E.revolutum(Iceland)	RA2E.revolutum UK	1	-0.0417954
KC618453E.revolutum(Iceland)	RA2E.revolutum UK	1	-0.699402
KC618454E.revolutum(Germany)	RA2E.revolutum UK	1	-1.14445
KC618455E.revolutum(Germany)	RA2E.revolutum UK	1	-1.92948
KC618456E.revolutum(Germany)	RA2E.revolutum UK	1	-0.950254
KC618457E.revolutum(Germany)	RA2E.revolutum UK	1	-0.0417954
KC618458E.revolutum(Germany)	RA2E.revolutum UK	1	-1.80284
KC618459E.revolutum(Germany)	RA2E.revolutum UK	1	-0.476928
KC618460E.revolutum(Germany)	RA2E.revolutum UK	1	-0.696409
KC618461E.revolutum(Germany)	RA2E.revolutum UK	1	-1.32751
KP065648E.revolutum(Poland)	RA2E.revolutum UK	1	-0.0417954
KP065642E.revolutum(Germany)	RA2E.revolutum UK	1	-0.0417954
KP065649E.revolutum(Germany)	RA2E.revolutum UK	1	-0.696409
KP065651E.revolutum(Germany)	RA2E.revolutum UK	1	-1.14179
KP065652E.revolutum(Germany)	RA2E.revolutum UK	1	-1.80284
KP065656E.revolutum(Germany)	RA2E.revolutum UK	1	-0.0742275
KP065650E.revolutum(Czech Republic)	RA2E.revolutum UK	1	-0.475062
KP065653E.revolutum(Czech Republic)	RA2E.revolutum UK	1	-2.07137
KP065643E.revolutum(Czech Republic)	RA2E.revolutum UK	1	-0.0417954
KP065644E.revolutum(Czech Republic)	RA2E.revolutum UK	1	-0.0417954
KP065645E.revolutum(Czech Republic)	RA2E.revolutum UK	1	-0.0417954
KP065646E.revolutum(Czech Republic)	RA2E.revolutum UK	1	-0.0417954
KP065647E.revolutum(Czech Republic)	RA2E.revolutum UK	1	-0.0417954
KP065657E.revolutum(Czech Republic)	RA2E.revolutum UK	1	-1.14179
KP065658E.revolutum(Czech Republic)	RA2E.revolutum UK	1	-1.80513
KP455626E.revolutum(Thailand)	RA2E.revolutum UK	1	-0.696409
KP455627E.revolutum(Thailand)	RA2E.revolutum UK	1	-0.0417954
KP455628E.revolutum(Thailand)	RA2E.revolutum UK	1	-0.0417954
KP455629E.revolutum(Thailand)	RA2E.revolutum UK	1	-0.0417954
KP455630E.revolutum(Thailand)	RA2E.revolutum UK	1	-0.478793
KP455631E.revolutum(Thailand)	RA2E.revolutum UK	1	-0.475062
KP455632E.revolutum(Thailand)	RA2E.revolutum UK	1	-1.14445
KP455633E.revolutum(Thailand)	RA2E.revolutum UK	1	-1.49835
LC224097E.revolutum(Bangladesh)	RA2E.revolutum UK	1	-0.271774
LC224098E.revolutum(Bangladesh)	RA2E.revolutum UK	0.409587	0.229109
LC224099E.revolutum(Bangladesh)	RA2E.revolutum UK	1	-1.14312
LC224100E.revolutum(Bangladesh)	RA2E.revolutum UK	1	-1.14179
LC224101E.revolutum(Bangladesh)	RA2E.revolutum UK	1	-1.14179
LC224102E.revolutum(Bangladesh)	RA2E.revolutum UK	1	-0.478793
LC224103E.revolutum(Bangladesh)	RA2E.revolutum UK	1	-0.0417954
LC224104E.revolutum(Bangladesh)	RA2E.revolutum UK	1	-0.25864
LC224105E.revolutum(Bangladesh)	RA2E.revolutum UK	1	-0.480658
LS1E.revolutum UK	RA2E.revolutum UK	1	-0.681728
LS11E.revolutum UK	RA2E.revolutum UK	0.314593	0.484116
LS12E.revolutum UK	RA2E.revolutum UK	1	-0.0417954
LS13E.revolutum UK	RA2E.revolutum UK	0.409587	0.229109
LS2E.revolutum UK	RA2E.revolutum UK	1	-1.49704
LS4E.revolutum UK	RA2E.revolutum UK	1	-1.49591
LS5E.revolutum UK	RA2E.revolutum UK	1	-1.49101
LS6E.revolutum UK	RA2E.revolutum UK	1	-0.0417954
LS7E.revolutum UK	RA2E.revolutum UK	1	-1.32212
LS8E.revolutum UK	RA2E.revolutum UK	1	-0.696627
LS9E.revolutum UK	RA2E.revolutum UK	0.409587	0.229109
LS9E.revolutum UK	RA2E.revolutum UK	1	-0.0417954
RA1E.revolutum UK	RA2E.revolutum UK	1	-0.0417954
AY168936E.revolutum(Finland)	RA3E.revolutum UK	1	-3.42954
KP065654E.revolutum(Finland)	RA3E.revolutum UK	1	-1.85836
KP065655E.revolutum(Finland)	RA3E.revolutum UK	1	-2.03909
KC618451E.revolutum(Iceland)	RA3E.revolutum UK	1	-0.350127
KC618452E.revolutum(Iceland)	RA3E.revolutum UK	1	0
KC618453E.revolutum(Iceland)	RA3E.revolutum UK	1	-1.00478
KC618454E.revolutum(Germany)	RA3E.revolutum UK	1	-1.42783
KC618455E.revolutum(Germany)	RA3E.revolutum UK	1	-2.12901
KC618456E.revolutum(Germany)	RA3E.revolutum UK	1	-1.17604
KC618457E.revolutum(Germany)	RA3E.revolutum UK	1	0
KC618458E.revolutum(Germany)	RA3E.revolutum UK	1	-2.03922
KC618459E.revolutum(Germany)	RA3E.revolutum UK	1	-0.660098
KC618460E.revolutum(Germany)	RA3E.revolutum UK	1	-1.00477
KC618461E.revolutum(Germany)	RA3E.revolutum UK	1	-1.54964
KP065648E.revolutum(Poland)	RA3E.revolutum UK	1	0
KP065642E.revolutum(Germany)	RA3E.revolutum UK	1	0
KP065649E.revolutum(Germany)	RA3E.revolutum UK	1	-1.00477
KP065651E.revolutum(Germany)	RA3E.revolutum UK	1	-1.42779
KP065652E.revolutum(Germany)	RA3E.revolutum UK	1	-2.03922
KP065656E.revolutum(Germany)	RA3E.revolutum UK	1	-0.0661596
KP065650E.revolutum(Czech Republic)	RA3E.revolutum UK	1	-0.659352
KP065653E.revolutum(Czech Republic)	RA3E.revolutum UK	1	-2.29129
KP065643E.revolutum(Czech Republic)	RA3E.revolutum UK	1	0
KP065644E.revolutum(Czech Republic)	RA3E.revolutum UK	1	0
KP065645E.revolutum(Czech Republic)	RA3E.revolutum UK	1	0
KP065646E.revolutum(Czech Republic)	RA3E.revolutum UK	1	0
KP065647E.revolutum(Czech Republic)	RA3E.revolutum UK	1	0
KP065657E.revolutum(Czech Republic)	RA3E.revolutum UK	1	-1.42779
KP065658E.revolutum(Czech Republic)	RA3E.revolutum UK	1	-2.03935
KP455626E.revolutum(Thailand)	RA3E.revolutum UK	1	-1.00477
KP455627E.revolutum(Thailand)	RA3E.revolutum UK	1	0
KP455628E.revolutum(Thailand)	RA3E.revolutum UK	1	0
KP455629E.revolutum(Thailand)	RA3E.revolutum UK	1	0
KP455630E.revolutum(Thailand)	RA3E.revolutum UK	1	-0.660843
KP455631E.revolutum(Thailand)	RA3E.revolutum UK	1	-0.659352
KP455632E.revolutum(Thailand)	RA3E.revolutum UK	1	-1.42783
KP455633E.revolutum(Thailand)	RA3E.revolutum UK	1	-1.75726
LC224097E.revolutum(Bangladesh)	RA3E.revolutum UK	1	-0.350127
LC224098E.revolutum(Bangladesh)	RA3E.revolutum UK	0.159305	1.00148
LC224099E.revolutum(Bangladesh)	RA3E.revolutum UK	1	-1.42781
LC224100E.revolutum(Bangladesh)	RA3E.revolutum UK	1	-1.42779
LC224101E.revolutum(Bangladesh)	RA3E.revolutum UK	1	-1.42779
LC224102E.revolutum(Bangladesh)	RA3E.revolutum UK	1	-0.660843
LC224103E.revolutum(Bangladesh)	RA3E.revolutum UK	1	0
LC224104E.revolutum(Bangladesh)	RA3E.revolutum UK	1	-0.342289
LC224105E.revolutum(Bangladesh)	RA3E.revolutum UK	1	-0.661588
LS1E.revolutum UK	RA3E.revolutum UK	1	-1.00504
LS11E.revolutum UK	RA3E.revolutum UK	0.0793309	1.41841
LS12E.revolutum UK	RA3E.revolutum UK	1	0
LS13E.revolutum UK	RA3E.revolutum UK	0.159305	1.00148
LS2E.revolutum UK	RA3E.revolutum UK	1	-1.75827
LS4E.revolutum UK	RA3E.revolutum UK	1	-1.75717
LS5E.revolutum UK	RA3E.revolutum UK	1	-1.6805
LS6E.revolutum UK	RA3E.revolutum UK	1	0
LS7E.revolutum UK	RA3E.revolutum UK	1	-1.54864
LS8E.revolutum UK	RA3E.revolutum UK	1	-1.00497
LS9E.revolutum UK	RA3E.revolutum UK	0.159305	1.00148
LS9E.revolutum UK	RA3E.revolutum UK	1	0
RA1E.revolutum UK	RA3E.revolutum UK	1	0
RA2E.revolutum UK	RA3E.revolutum UK	1	-0.0417954
AY168936E.revolutum(Finland)	RA4E.revolutum UK	1	-3.42954
KP065654E.revolutum(Finland)	RA4E.revolutum UK	1	-1.85836
KP065655E.revolutum(Finland)	RA4E.revolutum UK	1	-2.03909
KC618451E.revolutum(Iceland)	RA4E.revolutum UK	1	-0.350127
KC618452E.revolutum(Iceland)	RA4E.revolutum UK	1	0
KC618453E.revolutum(Iceland)	RA4E.revolutum UK	1	-1.00478
KC618454E.revolutum(Germany)	RA4E.revolutum UK	1	-1.42783
KC618455E.revolutum(Germany)	RA4E.revolutum UK	1	-2.12901
KC618456E.revolutum(Germany)	RA4E.revolutum UK	1	-1.17604
KC618457E.revolutum(Germany)	RA4E.revolutum UK	1	0
KC618458E.revolutum(Germany)	RA4E.revolutum UK	1	-2.03922
KC618459E.revolutum(Germany)	RA4E.revolutum UK	1	-0.660098
KC618460E.revolutum(Germany)	RA4E.revolutum UK	1	-1.00477
KC618461E.revolutum(Germany)	RA4E.revolutum UK	1	-1.54964
KP065648E.revolutum(Poland)	RA4E.revolutum UK	1	0
KP065642E.revolutum(Germany)	RA4E.revolutum UK	1	0
KP065649E.revolutum(Germany)	RA4E.revolutum UK	1	-1.00477
KP065651E.revolutum(Germany)	RA4E.revolutum UK	1	-1.42779
KP065652E.revolutum(Germany)	RA4E.revolutum UK	1	-2.03922
KP065656E.revolutum(Germany)	RA4E.revolutum UK	1	-0.0661596
KP065650E.revolutum(Czech Republic)	RA4E.revolutum UK	1	-0.659352
KP065653E.revolutum(Czech Republic)	RA4E.revolutum UK	1	-2.29129
KP065643E.revolutum(Czech Republic)	RA4E.revolutum UK	1	0
KP065644E.revolutum(Czech Republic)	RA4E.revolutum UK	1	0
KP065645E.revolutum(Czech Republic)	RA4E.revolutum UK	1	0
KP065646E.revolutum(Czech Republic)	RA4E.revolutum UK	1	0
KP065647E.revolutum(Czech Republic)	RA4E.revolutum UK	1	0
KP065657E.revolutum(Czech Republic)	RA4E.revolutum UK	1	-1.42779
KP065658E.revolutum(Czech Republic)	RA4E.revolutum UK	1	-2.03935
KP455626E.revolutum(Thailand)	RA4E.revolutum UK	1	-1.00477
KP455627E.revolutum(Thailand)	RA4E.revolutum UK	1	0
KP455628E.revolutum(Thailand)	RA4E.revolutum UK	1	0
KP455629E.revolutum(Thailand)	RA4E.revolutum UK	1	0
KP455630E.revolutum(Thailand)	RA4E.revolutum UK	1	-0.660843
KP455631E.revolutum(Thailand)	RA4E.revolutum UK	1	-0.659352
KP455632E.revolutum(Thailand)	RA4E.revolutum UK	1	-1.42783
KP455633E.revolutum(Thailand)	RA4E.revolutum UK	1	-1.75726
LC224097E.revolutum(Bangladesh)	RA4E.revolutum UK	1	-0.350127
LC224098E.revolutum(Bangladesh)	RA4E.revolutum UK	0.159305	1.00148
LC224099E.revolutum(Bangladesh)	RA4E.revolutum UK	1	-1.42781
LC224100E.revolutum(Bangladesh)	RA4E.revolutum UK	1	-1.42779
LC224101E.revolutum(Bangladesh)	RA4E.revolutum UK	1	-1.42779
LC224102E.revolutum(Bangladesh)	RA4E.revolutum UK	1	-0.660843
LC224103E.revolutum(Bangladesh)	RA4E.revolutum UK	1	0
LC224104E.revolutum(Bangladesh)	RA4E.revolutum UK	1	-0.342289
LC224105E.revolutum(Bangladesh)	RA4E.revolutum UK	1	-0.661588
LS1E.revolutum UK	RA4E.revolutum UK	1	-1.00504
LS11E.revolutum UK	RA4E.revolutum UK	0.0793309	1.41841
LS12E.revolutum UK	RA4E.revolutum UK	1	0
LS13E.revolutum UK	RA4E.revolutum UK	0.159305	1.00148
LS2E.revolutum UK	RA4E.revolutum UK	1	-1.75827
LS4E.revolutum UK	RA4E.revolutum UK	1	-1.75717
LS5E.revolutum UK	RA4E.revolutum UK	1	-1.6805
LS6E.revolutum UK	RA4E.revolutum UK	1	0
LS7E.revolutum UK	RA4E.revolutum UK	1	-1.54864
LS8E.revolutum UK	RA4E.revolutum UK	1	-1.00497
LS9E.revolutum UK	RA4E.revolutum UK	0.159305	1.00148
LS9E.revolutum UK	RA4E.revolutum UK	1	0
RA1E.revolutum UK	RA4E.revolutum UK	1	0
RA2E.revolutum UK	RA4E.revolutum UK	1	-0.0417954
RA3E.revolutum UK	RA4E.revolutum UK	1	0
AY168936E.revolutum(Finland)	RA5E.revolutum UK	1	-3.42954
KP065654E.revolutum(Finland)	RA5E.revolutum UK	1	-1.85836
KP065655E.revolutum(Finland)	RA5E.revolutum UK	1	-2.03909
KC618451E.revolutum(Iceland)	RA5E.revolutum UK	1	-0.350127
KC618452E.revolutum(Iceland)	RA5E.revolutum UK	1	0
KC618453E.revolutum(Iceland)	RA5E.revolutum UK	1	-1.00478
KC618454E.revolutum(Germany)	RA5E.revolutum UK	1	-1.42783
KC618455E.revolutum(Germany)	RA5E.revolutum UK	1	-2.12901
KC618456E.revolutum(Germany)	RA5E.revolutum UK	1	-1.17604
KC618457E.revolutum(Germany)	RA5E.revolutum UK	1	0
KC618458E.revolutum(Germany)	RA5E.revolutum UK	1	-2.03922
KC618459E.revolutum(Germany)	RA5E.revolutum UK	1	-0.660098
KC618460E.revolutum(Germany)	RA5E.revolutum UK	1	-1.00477
KC618461E.revolutum(Germany)	RA5E.revolutum UK	1	-1.54964
KP065648E.revolutum(Poland)	RA5E.revolutum UK	1	0
KP065642E.revolutum(Germany)	RA5E.revolutum UK	1	0
KP065649E.revolutum(Germany)	RA5E.revolutum UK	1	-1.00477
KP065651E.revolutum(Germany)	RA5E.revolutum UK	1	-1.42779
KP065652E.revolutum(Germany)	RA5E.revolutum UK	1	-2.03922
KP065656E.revolutum(Germany)	RA5E.revolutum UK	1	-0.0661596
KP065650E.revolutum(Czech Republic)	RA5E.revolutum UK	1	-0.659352
KP065653E.revolutum(Czech Republic)	RA5E.revolutum UK	1	-2.29129
KP065643E.revolutum(Czech Republic)	RA5E.revolutum UK	1	0
KP065644E.revolutum(Czech Republic)	RA5E.revolutum UK	1	0
KP065645E.revolutum(Czech Republic)	RA5E.revolutum UK	1	0
KP065646E.revolutum(Czech Republic)	RA5E.revolutum UK	1	0
KP065647E.revolutum(Czech Republic)	RA5E.revolutum UK	1	0
KP065657E.revolutum(Czech Republic)	RA5E.revolutum UK	1	-1.42779
KP065658E.revolutum(Czech Republic)	RA5E.revolutum UK	1	-2.03935
KP455626E.revolutum(Thailand)	RA5E.revolutum UK	1	-1.00477
KP455627E.revolutum(Thailand)	RA5E.revolutum UK	1	0
KP455628E.revolutum(Thailand)	RA5E.revolutum UK	1	0
KP455629E.revolutum(Thailand)	RA5E.revolutum UK	1	0
KP455630E.revolutum(Thailand)	RA5E.revolutum UK	1	-0.660843
KP455631E.revolutum(Thailand)	RA5E.revolutum UK	1	-0.659352
KP455632E.revolutum(Thailand)	RA5E.revolutum UK	1	-1.42783
KP455633E.revolutum(Thailand)	RA5E.revolutum UK	1	-1.75726
LC224097E.revolutum(Bangladesh)	RA5E.revolutum UK	1	-0.350127
LC224098E.revolutum(Bangladesh)	RA5E.revolutum UK	0.159305	1.00148
LC224099E.revolutum(Bangladesh)	RA5E.revolutum UK	1	-1.42781
LC224100E.revolutum(Bangladesh)	RA5E.revolutum UK	1	-1.42779
LC224101E.revolutum(Bangladesh)	RA5E.revolutum UK	1	-1.42779
LC224102E.revolutum(Bangladesh)	RA5E.revolutum UK	1	-0.660843
LC224103E.revolutum(Bangladesh)	RA5E.revolutum UK	1	0
LC224104E.revolutum(Bangladesh)	RA5E.revolutum UK	1	-0.342289
LC224105E.revolutum(Bangladesh)	RA5E.revolutum UK	1	-0.661588
LS1E.revolutum UK	RA5E.revolutum UK	1	-1.00504
LS11E.revolutum UK	RA5E.revolutum UK	0.0793309	1.41841
LS12E.revolutum UK	RA5E.revolutum UK	1	0
LS13E.revolutum UK	RA5E.revolutum UK	0.159305	1.00148
LS2E.revolutum UK	RA5E.revolutum UK	1	-1.75827
LS4E.revolutum UK	RA5E.revolutum UK	1	-1.75717
LS5E.revolutum UK	RA5E.revolutum UK	1	-1.6805
LS6E.revolutum UK	RA5E.revolutum UK	1	0
LS7E.revolutum UK	RA5E.revolutum UK	1	-1.54864
LS8E.revolutum UK	RA5E.revolutum UK	1	-1.00497
LS9E.revolutum UK	RA5E.revolutum UK	0.159305	1.00148
LS9E.revolutum UK	RA5E.revolutum UK	1	0
RA1E.revolutum UK	RA5E.revolutum UK	1	0
RA2E.revolutum UK	RA5E.revolutum UK	1	-0.0417954
RA3E.revolutum UK	RA5E.revolutum UK	1	0
RA4E.revolutum UK	RA5E.revolutum UK	1	0
AY168936E.revolutum(Finland)	RB1E.revolutum UK	1	-3.60895
KP065654E.revolutum(Finland)	RB1E.revolutum UK	1	-2.12808
KP065655E.revolutum(Finland)	RB1E.revolutum UK	1	-2.29111
KC618451E.revolutum(Iceland)	RB1E.revolutum UK	1	-0.940936
KC618452E.revolutum(Iceland)	RB1E.revolutum UK	1	-1.00477
KC618453E.revolutum(Iceland)	RB1E.revolutum UK	1	-1.42783
KC618454E.revolutum(Germany)	RB1E.revolutum UK	1	-1.75726
KC618455E.revolutum(Germany)	RB1E.revolutum UK	1	-2.37335
KC618456E.revolutum(Germany)	RB1E.revolutum UK	1	-1.54862
KC618457E.revolutum(Germany)	RB1E.revolutum UK	1	-1.00477
KC618458E.revolutum(Germany)	RB1E.revolutum UK	1	-2.29129
KC618459E.revolutum(Germany)	RB1E.revolutum UK	0.159305	1.00148
KC618460E.revolutum(Germany)	RB1E.revolutum UK	1	-1.42779
KC618461E.revolutum(Germany)	RB1E.revolutum UK	1	-1.85741
KP065648E.revolutum(Poland)	RB1E.revolutum UK	1	-1.00477
KP065642E.revolutum(Germany)	RB1E.revolutum UK	1	-1.00477
KP065649E.revolutum(Germany)	RB1E.revolutum UK	1	-1.42779
KP065651E.revolutum(Germany)	RB1E.revolutum UK	1	-1.75717
KP065652E.revolutum(Germany)	RB1E.revolutum UK	1	-2.29129
KP065656E.revolutum(Germany)	RB1E.revolutum UK	1	-0.717286
KP065650E.revolutum(Czech Republic)	RB1E.revolutum UK	1	-1.17604
KP065653E.revolutum(Czech Republic)	RB1E.revolutum UK	1	-2.52262
KP065643E.revolutum(Czech Republic)	RB1E.revolutum UK	1	-1.00477
KP065644E.revolutum(Czech Republic)	RB1E.revolutum UK	1	-1.00477
KP065645E.revolutum(Czech Republic)	RB1E.revolutum UK	1	-1.00477
KP065646E.revolutum(Czech Republic)	RB1E.revolutum UK	1	-1.00477
KP065647E.revolutum(Czech Republic)	RB1E.revolutum UK	1	-1.00477
KP065657E.revolutum(Czech Republic)	RB1E.revolutum UK	1	-1.75717
KP065658E.revolutum(Czech Republic)	RB1E.revolutum UK	1	-2.29147
KP455626E.revolutum(Thailand)	RB1E.revolutum UK	1	0
KP455627E.revolutum(Thailand)	RB1E.revolutum UK	1	-1.00477
KP455628E.revolutum(Thailand)	RB1E.revolutum UK	1	-1.00477
KP455629E.revolutum(Thailand)	RB1E.revolutum UK	1	-1.00477
KP455630E.revolutum(Thailand)	RB1E.revolutum UK	1	-1.1772
KP455631E.revolutum(Thailand)	RB1E.revolutum UK	1	-1.17604
KP455632E.revolutum(Thailand)	RB1E.revolutum UK	1	-1.75726
KP455633E.revolutum(Thailand)	RB1E.revolutum UK	1	-2.03909
LC224097E.revolutum(Bangladesh)	RB1E.revolutum UK	1	-0.940936
LC224098E.revolutum(Bangladesh)	RB1E.revolutum UK	1	-0.659352
LC224099E.revolutum(Bangladesh)	RB1E.revolutum UK	1	-1.75722
LC224100E.revolutum(Bangladesh)	RB1E.revolutum UK	1	-1.75717
LC224101E.revolutum(Bangladesh)	RB1E.revolutum UK	1	-1.75717
LC224102E.revolutum(Bangladesh)	RB1E.revolutum UK	1	-1.1772
LC224103E.revolutum(Bangladesh)	RB1E.revolutum UK	1	-1.00477
LC224104E.revolutum(Bangladesh)	RB1E.revolutum UK	1	-0.934535
[truncated: 487 more rows]

## Sheet: Caption
Table. Codon-based Test of Positive Selection for analysis between sequences.
The probability of rejecting the null hypothesis of strict-neutrality (dN = dS) in favor of the alternative hypothesis (dN > dS) (below diagonal) is shown. Values of P less than 0.05 are considered significant at the 5% level and are highlighted. The test
1. Nei M. and Gojobori T. (1986). Simple methods for estimating the numbers of synonymous and nonsynonymous nucleotide substitutions. Molecular Biology and Evolution 3:418-426.
2. Kumar S., Stecher G., Li M., Knyaz C., and Tamura K. (2018). MEGA X: Molecular Evolutionary Genetics Analysis across computing platforms. Molecular Biology and Evolution 35:1547-1549.
Disclaimer: Although utmost care has been taken to ensure the correctness of the caption, the caption text is provided "as is" without any warranty of any kind. Authors advise the user to carefully check the caption prior to its use for any purpose and re
